# Supplementary material for: The Spectrum of Major Seed Storage Genes and Proteins in Oats (Avena sativa)
Source: PLoS One. 2014 Jul 23;9(7):e83569. doi: 10.1371/journal.pone.0083569 (PMC4108316; doi:10.1371/journal.pone.0083569)
Supplement: Table S1 — Contig ESTs. Listed are the ESTs forming all CDC Dancer avenin and globulin contigs. (XLS) [file pone.0083569.s002.xls]

## Sheet: Sheet1
Avenin-1	Avenin-2	Avenin-3	Avenin-4	Avenin-5	Avenin-6	Avenin-7	Avenin-8	Avenin-9	Globulin-1	Globulin-2	Globulin-3	Globulin-4	Globulin-5	Globulin-6	Globulin-7	Globulin-8	Globulin-9	Globulin-10	Globulin-11	Globulin-12	Globulin-13	Globulin-14	Globulin-15	Globulin-16	Globulin:17-22,24	Globulin-23
GO584099	GO582133	GO585085	GO581686	GO583789	GO585514	GO585638	GO583842	GO583648	GO581827	GO581576	GO585506	GO581763	GO584726	GO581893	GO582823	GO585659	GO585333	GO582015	GO585054	GO584243	GO582774	GO585259	GO583843	GO583010	GO582637	GO582493
GO585587	GO585644	GO581744	GO584590	GO582425	GO585388	GO582759	GO583166	GO585831	GO584304	GO582650	GO583556	GO584291	GO583778	GO584399	GO582502	GO581685	GO581624	GO584298	GO584912	GO585143	GO585834	GO583960	GO584467	GO583102	GO581765	GO584653
GO582264	GO583980	GO587701	GO583256	GO584374	GO585857	GO583991	GO581672	GO583838	GO584129	GO584567	GO581704	GO582729	GO581701	GO584638	GO581922	GO585103	GO585564	GO582501	GO585252	GO583668	GO584950	GO581917	GO581977	GO585418	GO585198	GO581663
GO584909	GO581990	GO585305	GO585366	GO581627	GO585435	GO581469	GO583636	GO582539	GO582280	GO581626	GO584121	GO582721	GO583986	GO583758	GO583662	GO584601	GO581419	GO584412	GO584511	GO582641	GO585616	GO582205	GO582869	GO583037	GO581926	GO585673
GO585022	GO583846	GO585468	GO581732	GO583730	GO584615	GO585573	GO582059	GO581513	GO584712	GO583163	GO581934	GO584210	GO583574	GO582216	GO584146	GO584867	GO585815	GO581342	GO583219	GO585556	GO584245	GO584646	GO585459	GO584017	GO584457	GO584948
GO582068	GO583605	GO582785	GO582438	GO582903	GO582694	GO585107	GO584178	GO582222	GO584427	GO582853	GO583290	GO581735	GO582452	GO583662	GO585270	GO584062	GO582345	GO584373	GO581304	GO582292	GO583472	GO584695	GO583826	GO582676	GO583508	GO581526
GO585131	GO583993	GO585279	GO583554	GO583431	GO583400	GO582289	GO582361	GO585792	GO583809	GO583192	GO585605	GO581533	GO584822	GO581352	GO582745	GO582445	GO583289	GO583577	GO581760	GO583489	GO582489	GO585498	GO582454	GO585306	GO582034	GO585502
GO585677	GO584375	GO585328	GO584756	GO582333	GO583260	GO585648	GO582240	GO584951	GO584006	GO585322	GO584873	GO581579	GO583611	GO588019	GO584415		GO584754	GO581564	GO584955	GO585592	GO583263	GO583231	GO585589	GO581560	GO582714	GO584064
GO582174	GO585341	GO582591	GO585723	GO583033	GO582460	GO583125	GO581866	GO582285	GO585839	GO581901	GO582954	GO585637	GO582879	GO583129	GO584266		GO585104	GO584281	GO582937	GO584947	GO582840	GO585866	GO584777	GO583359	GO581726	GO583782
GO584469	GO584895	GO584170	GO581288	GO581841	GO583897	GO583754	GO581984	GO584945	GO581876	GO583173	GO584579	GO582150	GO584067	GO582864			GO583156	GO585480	GO582433	GO584371	GO582826	GO581292	GO581944	GO584300	GO583277	GO581941
GO584550	GO581799	GO587290	GO581884	GO581569	GO582581	GO581774	GO583879		GO585339	GO583418	GO581457	GO583120	GO585725	GO583213			GO583077	GO583823	GO585295	GO584942	GO584894	GO585282	GO585040	GO585084	GO583180	GO584001
GO583140	GO582617	GO585003	GO587929	GO585609	GO581705	GO585879			GO582097	GO585111	GO584425	GO585420	GO582977	GO583157			GO582821	GO583726	GO585722	GO585120	GO582375	GO584679	GO582991	GO583958	GO584600	GO583194
GO588687	GO582116	GO584634	GO581360	GO585337	GO585503	GO582405			GO582073	GO583785	GO581497	GO581440	GO581873	GO581863			GO585094	GO584070	GO583694	GO583788	GO583656	GO584515		GO582206	GO583546	GO585536
GO585000	GO583222	GO582393	GO582675	GO585538	GO583536	GO584161			GO585718	GO584444	GO584626	GO582036	GO585629	GO581301			GO583987	GO581911	GO581829	GO584922	GO581816	GO581486		GO584223	GO583457	GO582188
GO585802	GO584658	GO584005	GO585357		GO582782	GO584326			GO585862	GO585134	GO584319	GO583232	GO583308	GO582944			GO583480	GO583625	GO584292	GO582443	GO581737	GO582720		GO582058	GO583467	GO582881
GO586541	GO585800	GO583051	GO586547		GO582624	GO584342				GO583040	GO581761	GO581745	GO583372	GO583649			GO583025	GO582975	GO582841	GO585569	GO581622	GO581950		GO582281	GO583914	GO584503
GO585838	GO584048	GO581398			GO585521	GO582643				GO581925	GO583504	GO584666	GO582564	GO582089			GO584203	GO584934	GO583373	GO583344	GO585018	GO583332		GO582755	GO581354	GO584981
GO582456	GO584351	GO583595			GO584803	GO583311				CK780265	GO585166	GO583165	GO583922				GO583845	GO581341	GO585016	GO581803	GO583732	GO582220		GO585020	GO581993	GO584845
GO581983	GO585196	GO584828			GO584321	GO583689				GO582424	GO582526	GO583127	GO583171				GO584884	GO583712	GO582916	GO584841	GO582157			GO585668	GO583869	GO585092
GO583863	GO581395	GO583541			GO583230	GO583276				GO584995	GO585383	GO581313	GO581577				GO584385	GO585421	GO582385	GO583416	GO583459			GO583885	GO581845	GO582465
GO583561	GO582923	GO584805			GO583313	GO582706				GO584661	GO585343		GO582102				GO582183	GO585658	GO584539	GO583221	GO582284			GO583665	GO581437	GO581670
GO585360	GO582009	GO582527			GO581324	GO584782				GO583099	GO585065		GO581427				GO581382	GO581697	GO583470	GO582377	GO583755			GO582648	GO581311	GO582872
GO581758	GO582257	GO585124			GO584468	GO582477				GO584296	GO585395		GO585034				GO582512	GO585182	GO583466	GO584126	GO585170			GO584733	GO582169	GO582000
GO582104	GO583020	GO582439				GO583076				CK780260	GO583825		GO583343				GO584207	GO585296	GO584937	GO582100	GO582177			GO582318	GO585181	GO585105
GO581378	GO584255	GO584610				GO581449				GO585302	GO582514		GO582278				GO585079	GO584302	GO585758	GO584041	GO585364			GO583211	GO585283	GO581781
GO583950	GO583369	GO582549				GO581460				GO584960	GO585464		GO585829				GO584007	GO582608	GO583433	GO584167	GO581635			GO585712	GO583876	GO583505
GO582412	GO583096	GO585132				GO585601				GO583259	GO581464		GO583117				GO585171	GO584806	GO585047	GO584823	GO585465			GO585208	GO585868	GO582583
GO582243	GO583941	GO583624				GO583238				GO581746	GO583473		GO584881				GO583998	GO581918	GO581597	GO581443	GO583149			GO581322	GO585217	GO582145
GO581964	GO583936	GO582919				GO585650				GO582688	GO581723		GO585685				GO582683	GO583860		GO584921	GO585851				GO581618	GO581542
GO585426	GO584731	GO584299				GO585064				GO585496	GO584028		GO585090				GO582627	GO584843		GO582678	GO584123				GO583903	GO582016
GO583762	GO581358	GO584284				GO584305				GO585379	GO585619		GO582143				GO582223	CK780238		GO583779	GO581408				GO582781	GO585869
GO585250	GO582053	GO586656				GO585455				GO585149	GO585596		GO582380				GO581878	GO585145		GO584423	GO583350				GO584414	GO585537
GO582953	GO582132	GO581852				GO585180				GO583478	GO584899		GO584691				GO584854	GO581961		GO585068	GO585517				GO585453	GO582928
GO582129	GO582913	GO584176				GO581608				GO583647	GO583087		GO584226				GO582761	GO583475		GO583352	GO585833				GO581965	GO582934
GO583921	GO581477	GO583887				GO585234				GO584327			GO584421				GO582455	GO584253		GO585641					GO584072	GO584818
GO583357	GO585404	GO585116				GO584780				GO583243			GO584287				GO584442	GO585350		GO582909					GO581882	GO584090
GO582338	GO584559	GO582499				GO584827				GO584889			GO581558					GO584482		GO581951					GO585407	GO582200
GO582107	GO584837	GO581847				GO582484				CK780243										GO584100					GO581794	GO585384
GO585669	GO583241	GO585069				GO585703				GO583685										GO585118					GO581493	GO585267
GO582702	GO581768	GO583252				GO584739														GO583630					GO581668	GO583100
GO585775	GO583485	GO584962				GO583602														GO584598					GO585326	GO585323
GO584142	GO584164	GO584522				GO583948														GO585119					GO585705	GO581709
GO585798	GO581860	GO583579				GO581807														GO581580					GO583494	GO581436
GO583899	GO582003	GO585653				GO583392														GO585462					GO584424	GO582787
GO582171	GO584652	GO585345				GO585091														GO585393					GO582440	GO584664
GO584973	GO585808	GO581898				GO584965														GO583623					GO585502	GO584631
GO581946	GO583435	GO581949				GO581987														GO582757					GO585673	GO584483
GO584464	GO584996	GO583444				GO582415																			GO582585	GO585063
GO582728	GO581920	GO582741				GO581401																			GO582585	GO584191
GO583686	GO582943	GO582290				GO583049																			GO585031	GO583335
GO582657	GO585679					GO585442																			GO582238	GO585513
GO584348	GO585422					GO585010																			GO583782	GO582802
GO583380	GO582537					GO581517																			GO585365	GO584687
GO583014	GO588425					GO582891																			GO584380	GO582421
GO585008	GO584088					GO585246																			GO584394	GO584071
GO583197	GO581413					GO585157																			GO581941	GO583612
GO583711	GO583690					GO582022																			GO585007	GO581659
GO583246	GO584273					GO583395																			GO585485	GO582279
GO585077	GO582570					GO582170																			GO584001	GO585080
GO585739	GO584663																								GO584723	GO583568
GO584735	GO584113																								GO585861	GO583517
	GO582912																								GO583178	GO584040
																									GO581975	GO584277
																									GO584629	GO585327
																									GO585777	GO584800
																									GO584672	GO585672
																									GO581468	GO585072
																									GO582893	GO585662
																									GO585683	GO583465
																									GO581613	GO584886
																									GO584125	GO585859
																									GO581962	GO581921
																									GO581711	GO581953
																									GO583255	GO581396
																									GO585428	GO582647
																									GO582789	GO585447
																									GO584768	GO584761
																									GO581328	GO584788
																									GO582099	GO583476
																									GO585581	CK780264
																									GO581504	GO582557
																									GO585373	GO582233
																									GO585736	GO582758
																									GO584013	GO585832
																									GO582958	GO582949
																									GO582399	GO585048
																									GO585312	GO583873
																									GO583105	GO582738
																									GO584572	GO582750
																									GO582797	GO585249
																									GO584883	GO583370
																									GO585121	GO581518
																									GO582984	GO584021
																									GO584908	GO583985
																									GO583532	GO583757
																									GO584589	GO583902
																									GO583790	GO585371
																									GO582753	GO584127
																										GO583415
																										GO581939
																										GO583063
																										CK780242
																										GO584783
																										GO583314
																										GO584310
																										GO581385
																										GO583130
																										GO585512
																										GO582168
																										GO583139
																										GO582485
																										GO583620
																										GO583867
																										GO583449
																										GO584983
																										GO585867
																										GO585620
																										GO583959
																										GO584678
																										GO584551
																										GO584060
																										GO583638
																										GO584668
																										GO581875
																										GO581394
																										GO581660
																										GO581363
																										GO583522
																										GO585110
																										GO584838
																										GO585560
																										GO581614
																										GO584225
																										GO583681
																										GO584493
																										GO581306
																										GO582370
																										GO584018
																										GO583905
																										GO582946
																										GO585082
																										CK780250
																										GO583412
																										GO585852
																										GO584035
																										GO585142
																										GO583859
