# Supplementary material for: The Spectrum of Major Seed Storage Genes and Proteins in Oats (Avena sativa)
Source: PLoS One. 2014 Jul 23;9(7):e83569. doi: 10.1371/journal.pone.0083569 (PMC4108316; doi:10.1371/journal.pone.0083569)
Supplement: File S1 — CDC Dancer avenin DNA sequences in fasta format. (TXT) [file pone.0083569.s003.txt]

>Dancer Avenin-1
TCATCCATCCTTCACACACCTACAGCACACACATCAGAGCCAAGCAAACAGTAGTGGACACAAATCCACCATGAAGAACT
TCCTCATCCTTGCCCTCCTTGCCATGGCGGCGACCATGGCCACTGCCCAGTTTTACCCTAGCGAACAATATCAGCCATAT
CCTGAGCAACAACAACCATTTCTACAACAACAGCCATTGTTGCAGCAACAACAATTGTTGCAGGTTCTGCAGCAACAGCT
GAACCCATGCAGGCAATTCCTCGTGCAACAGTGCAGCCCAGTGGCAGAGGTGCCGTTCCTCCGGTCGCAGATCCTGCAAC
AGAGCAGCTGCCAGGTGATGAAGCAACAGTGCTGCCGGCAGCTGGCACAGATCCCCGAGCAGGTTCGGTGCCCGGCCATC
CATAGTGTCGTGCAAGCCATCATCTTGCAGAAGCTGCAACAACAGTTGCTCCAGCCTCAGCTGCAACAACAGCTGCTCCA
GCCTCAGCTGCAACAACAGATTCTCCAGGCTCAGCTCCAACAACAGCTGCTCCAGGCTCAGGTGCAACAACAGCTGCTCC
AGCCTCAGGTGCAACAACAGCTGCAACAACAGTTGATCCAGCCTCAGCTGCAACAGGTTTTCATCCCGCCTCAGCTGCAA
CAGGTTTTCCAGCCTCAGCTGCAACAGGTTTTCCAGCCTCAGCAGCAAGCTCAGTTCGAGGGGATGAGGGCGTTTGCACT
GCAGGCCCTGCCGGCGATGTGTGATGTGTATGTTCCACCGCACTGCTCCGTAGCCACCACCCCGCTCGGTGTGGTCTGAG
AAGACTTACAAGGGCTATAGTACTACATAAACAGATCATCGGTGTTTAGCCGATGGACCGGCGGTTGTAGCGGTAACAAA
TAAAATAAAGGGTTATGCACTAACATGTGTGACCCCAGACCTGTACTAGTCCAATCTTGGAAATAAAAAA

>Dancer Avenin-2
ATCATCCATCCTTCACACACCTACAACACACACATCAGAGCCAAGCAAACAGTAGTGGACACAAATCCACCATGAAGAAC
TTCCTCATCCTTACCCTCCTTGCCATGGCGGCGACCATGGCCACTGCCCAGTTTGACCCTAGCGAACAATATCAGCCATA
TCCTGAGCAACAACAACCATTTCTACAACAACAGCCATTGTTGCAGCAACAACAACAATTGTTGCAGGTTCTGCAGCAAC
AGCTGAACCCATGCAGGCAATTCCTCATGCAACAGTGCAGCCCAGTGGCAGAGGTGCCGTTCCTCCGGTCGCAGATCCTG
CAACAGAGCAGCTGCCAGGTGATGAAGCAACAGTGCTGCCAGCAGCTGGCACAGATCCCCGAGCAGGTCCGGTGCCCGGC
CATCCATAGTGTCGTGCAAGCCATCATCTTGCAGAAGCTGCAACAACAGCTGCTCCAGCCTCAGCTGCAACAACAGCTGC
TCCAGCCTCAGCTGCAACAACAGCTGCTCCAGCCTCAGCTGCAACAACAGCTGCTCCAGGCTCAGCTCCAACAACAGCTG
CTCCAGGCTCAGCTCCAACAACAGCTGCTCCAGGCTCAGCTGCAACAACAGCTGCTCCAGCCTCAGGTGCAACAACAGCT
GCAACAACAGTTGATCCAGCCTCAGCTGCAACAGGTTTTCATCCCGCCTCAGCTGCAACAGGTTTTCCAGCCTCAGCAGC
AAGCTCAGTTCGAGGGGATGAGGGCGTTTGCACTGCAGGCCCTGCCGGCGATGTGTGATGTGTATGTTCCACCGCACTGC
TCCGTAGCCACCACCCCGCTCAGTGTGGTCTGAGAAGACTTACAAGGGCTATAGTACTACATAAACAGATCATCGGTGTT
TAGCCGATGGACCGGCGGTTGTAGCGGTAACAAATAAAATAAAGGGTTATGCACTAACATGTGTGACCCCAGACCTGTAC
TAGTCCAATCTTGGAAATAAAAAA

>Dancer Avenin-3
ATCATCCATCCTTCACACACCTACAACACACACATCAGAGCCAAGCAAACAGTAGTGGACACAAATCCACCATGAAGAAC
TTCCTCATCCTTGCCCTCCTTGCCATGGCGGCGACCATGGCCACTGCCCAGTTTGACCCTAGCGAACAATATCAGCCATA
TCCTGAGCAACAACAACCATTTCTACAACAACAGCCATTGTTGCAGCAACAACAACAATTGTTGCAGCAACAGCAATTGT
TGCAGGTTCTGCAGCAACAGCTGAACCCATGCAGGCAATTCCTCGTGCAACAGTGCAGCCCAGTGGCAGAGGTGCCGTTC
CTCCGGTCGCAGATCCTGCAACAGAGCAGCTGCCAGGTGATGAAGCAACAGTGCTGCCGGCAGCTGGCACAGATCCCCGA
GCAGGTCCGGTGCCCAGCCATCCATAGTGTCGTGCAAGCCATCATCTTGCAGAAGCTGCAACAACAGTTGCTCCAGCCTC
AGCTGCAACAACAGCTGCTCCAGCCTCAGCTGCAACAACAGCTGCTCCAGCCTCAGCTGCAACAACAGATTCTCCAGACT
CAGCTGCAACAACAGATGCTCCAGGCTCAGCTCCAACAACAGCTGCTCCAGGCTCAGCTGCAACAACAGCTGCTCCAGCC
TCAGGTGCAACAACAGTTGATCCAGCCTCAGGTGCAACAGGTTTTCATCCCGCCTCAGCTGCAACAGGTTTTCCAGCCTC
AGCAGCAAGCTCAGTTCGAGGGGATGAGGGCGTTTGCACTGCAGGCCCTGCCGGAGATGTGTGATGTGTATGTCCCACCG
CACTGCTCCGTAGCCACCACCCCGCTCGGTGTGGTCTGAGAAGACTTACAAGGGCTATAGTATACTACATAAAAAGATCA
TCGGTGTTTAGCCGATGGACCGGCCGTTGTAGCGGTAAAAAATAAAATAAAGGGTTATGCACTAACATGTGTGACCCCAG
ACCTGTACTAGTCCAATCTTGGAAATAAAAAA

>Dancer Avenin-4
ATCATTCATCCTTCACACACCGAGAGCACAAACATCAAAACTGAGAAAGCAGTAGTCAACACAAATCCACCATGAAGACC
TTTCTCATCTTTGCCCTCCTTGCCATGGCGGCGACCATGGCCACTGCCCAGTTTGATCCTAGCGAACAATATCAGCCATA
TCCTGAGCAACAACAGCCAATTCTACAACAACAACAGATGCTGTTGCAGCAACAACAACAGATGCTATTGCAGCAACAAC
CATTGTTGCAGGTTCTGCAGCAACAGTTGAACCCATGCAGGCAGTTCCTCGTGCAACAGTGCAGCCCGGTGGCAGTGGTG
CCGTTCCTCCGGTCGCAGATCCTGCAACAGAGCAGCTGCCAGGTGATGAGGCAACAGTGCTGCCGGCAGCTGGAGCAGAT
CCCCGAGCAGCTCCGGTGTCCGGCCATCCATAGCGTCGTCCAGGCCATCATTATGCAGCAACAACAGTTCTTCCAGCCTC
AGATGCAACAACAGTTCTTCCAGCCTCAGATGCAACAGGTGACACAGGGCATCTTCCAGCCTCAGATGCAACAGGTGACA
CAGGGCATCTTCCAGCCTCAGCTGCAACAGGTGACCCAGGGCATCTTCCAGCCTCAGATGCAAGGTCAGATCGAGGGGAT
GAGGGCGTTTGCGCTGCAGGCCCTGCCGGCGATGTGCGATGTATACGTCCCACCGCACTGCCCTGTTGCCACTGCCCCTC
TCGGTGGCTTCTAAGAACACTATAAGAGCTATAGTACTACATAAATACCATTGGCGTTTAGCCGATGGACCGATCTTGTA
GCGGTGACAAATAAAATAAAGGGTCATGCACTAACATGTGTGACCCCCGACCTGTGCTAGTCCAAACTTGGAAATAAAA

>Dancer Avenin-5
ATCCATCATTCACACACCTAGAGCACAAACGTCAAAGGCGAGCAAACAGTAGTCACCACAAACCCACCATGAAGACCTTC
CTCATCATTGCCCTCCTTGCCATGGCGGTGGCCACAACCACGGCCACGACCACTGTCCAGTATGACCCTAGCGAACAATA
TCAGCCATATCCCGAGCAACAAGAACCATTTGTACAACAACAGCCGCCATTTGTACAACAAGAACAACCATTTGTACAAC
AACAACAACCATTTGTACAACAACAGCCATTTGTACAACAACAACAGCCATTTGTACAACAACAACCATTTGTACAACAA
CAACAGCCATTTGTACAACAACAACAAATGTTTCTCCAGCCACTTCTGCAGCAACAGTTGAACCCGTGCAAGCAGTTCCT
TGTGCAACAGTGCAGCCCAGTGGCAGCGGTGCCGTTCCTCCGGTCGCAGATCCTGCGACAGGCCATCTGCCAGGTGACGA
GGCAGCAATGCTGCCGGCAGCTTGCGCAGATCCCTGAGCAGCTTCGGTGCCCAGCCATCCACAGCGTAGTGCAAGCCATC
ATCTTGCAGCAGCAGCAGCAGCAACAACAGTTCATCCAGCCTCAGCTGCAACAACAGGTCTTCCAGCCTCAGCTACAACT
GCAACAACAGGTCTTCCAGCCTCAGCTGCAACAACAGGTCTTCCAGCCTCAGCTGCAACAGGTTTTCAACCAGCCTCAGC
AGCAAGCTCAGTTCGAGGGGATGAGGGCGTTTGCGCTGCAGGCCCTGCCAGCGATGTGCGATGTGTACGTCCCTCCGCAC
TGCCCCGTCGCTACCGTCCCGCTCGGTGGCTTCTGAGAAGACTATAAGGGCTATAGTACATAAATGGACCATCGGAGTTC
AGCCGATGGACCGATCGTTGTAGCGTTGACAAATAAAATAAAGGGTCATGCACTAACATGTGTGGCGCCCGACTTGTACT
AGTCCAAACTTGGAAATAAAAAA

>Dancer Avenin-6
ATCCATCATCCACACACCTAGAGCACAAACATCAAAGGCGAGCAAGCAGTAGTCACCACAAACCCACCATGAAGACCTTT
CTCATCATTGCCATCCTTGCCATGGCGGTGGCCACAACCACGGCCACGACCACTGTCCAGTATGACCCTAGCGAACAATA
TCAGCCATATCCCGAGCAACAAGAACCATTTGTACAACAACAGCCGCCATTTGTACAACAAGAACAACCATTTGTACAAC
AACAACAACAACAACAACCATTTGTACAACAACAGCCATTTGTACAACAACAACCATTTGTACAACAACAACAGCCATTT
GTACAACAACAACAACCATTTGTGCAGCAACAACAAATGTTTCTCCAGCCACTTCTGCAGCAACAGTTGAACCCGTGCAA
GCAGTTCCTTGTGCAACAGTGCAGCCCAGTGGCAGCGGTTCCGTTCCTCCGGTCGCAGATCCTGCGACAGGCCATCTGCC
AGGTGACGAGGCAGCAATGCTGCCGGCAGCTTGCGCAGATCCCTGAGCAGCTTCGGTGCCCGGCCATCCACAGCGTAGTG
CAAGCCATCATCTTGCAGCAGCAGCAACAACAACAGTTCATCCAGCCTCAGCTGCAACAACAGGTCTTCCAGCTCCAGCT
GCAACAACAGGCCCAGGTGCAACAACAGGTCTTCCAGCCTCAGCTGCAACAACAAGTCTTCCAGCCTCAGCTACAACAGG
TTTTCAACCAGCCTCAGCAGCAAGCTCAGTTCGAGGGGATGAGGGCGTTTGCGCTGCAGGCCCTGCCAGCGATGTGCGAT
GTGTATGTCCCCCCGCACTGCCCCGTTGCTACTGTCCCGCTCAGTGGCTTCTGATAAGACTATAAGGGCTATAGTACATA
AATGGACCATCGGAGTTCAGCCGATGGACCGATCGTTGTAGCGGTGACAAATAAAATAAAGGGTCATGCACTAACAAGTG
TGACGCCCGACTTGTACTAGTCCAAACTTGGAAATAAAAAA

>Dancer Avenin-7
ATCATCCATCATCTACACACCTAGAGCACAAACATCAAAGCCGAGCAAGCAGTAGTCACCACAAATCCACCATGAAGACC
TTCCTCATCATTGCCCTCCTTGCCATGGCGGCGGCCACGGCCACGGCCACGACCACTGTCCAGTATGACCCTAGCGAACA
ATATCAGCCATATCCTGAGCAACAAGAGCCATTTGTACAACAACAACCATTTGTACAACAACAACAGCCATTTGTGCAAC
AACAACAAATGTTTCTCCAGCCACTTCTGCAGCAACAGTTGAACCAGTGCAAGCAGTTCCTTGTGCAACAGTGCAGCCCA
GTGGCAGTGGTGCCGTTCCTCCGATCGCAGATCCTGCGACAGGCCATCTGCCAGGTGGCAAGGCAACAATGCTGCCGGCA
GCTGGCTCAGATCCCTGAGCAGCTTAGGTGCCCGGCCATCCACAGCGTAGTGCAAGCCATCATCTTGCAGCAGCAGCAAC
AACAACAGTTCTTCCAGCCTCAGCTGCAACAACAGGTCTTCCAGCAACAGGTCTTCCAGCCTCAGCTGCAACAGGAGGTC
TTCCAGCCTCAGCTGCAACAACAGGTCTTCCAGCCTCAGCTGCAACAGGTTTTCAACCAGCCTCAGCAGCAAGCTCAGTT
CGAGGGGATGAGGGCGTTTGCGCTGCAGGCCCTGCCAGCGATGTGCGATGTGTACGTCCCACCGCACTGCCCTGTCGCTA
CCGTCCCGCTCGGTGGCTTCTGAGAAGACTATAAGGGTTATAGTACATAAATGGACCATCGGAGTTCAGCCGATGGACCA
ATCGTTGTAGCGGTGACAAATAGAATAAAGGGTCATGCAGTAACATGTGTGACACCCGACTTGTCCTAGTCCAAACATGG
AAATAAAAA

>Dancer Avenin-8
ATCATCCATCCTTCACATACCTAGAGCTCAACCATCAAAGCCAGGCAAGCACTAGTCAACACAAATCCACCATGAGGACC
TTCCTCATCCTCGCCGTCCTCGCCATGGCAGCAACCATGGCCACTGCCCAGTATGACCCTAGCGAACAATATCAGCCCTA
TCCCGAGCAACAACCATTTATGCAGCAGCAACAACCGTTTATGCAGCAACAACAACCATTTATGCAGCAGCAACAACCGT
TTATGCAGCAGCAACAACCATTTATGCAGCCATTGCTGCAGCAACAGATGATCCCGTGCCAGATGTTCCTCATGCAACAG
TGCAACCCGGTGGAGATGGTACCATTCCTCCGGTCGCAGATCCTGCGACAGAGCACCTGCCACGTGATGCGGAAGCAGTG
TTGCCGGCAGCTGGCGCAAGTCCCCAAGCAGCTCCGGTGCCCGGCCATCCACATCATGGCGCACGCCATCATCATGCAGC
AGCAACAACAACAACAACAAGTCGTCCAAGCTCAACAAATGGGTCTTGTTCAGCCTCAGACACAAATGGCGAGCCAGGTC
TTCATCCAACCTCAACAGCTACCTCAGTACCAGGCGATGAAGGTGGTAGCGATGCAGACCCTACCTGCGATGTGCAATGT
GCAGGTCCCACCGTACTGTTCCACTGGCCAGGTCGGCGGTATCGCCGCCGGCATCGGTGGTTGCTAAGAAGATAAGAGTT
GTAGTACTAGATAGATGGACCATCGGTGTTTAGCCGATGGTGAAAAATAAGGTGGTCATGCACCAACATGTATGACCCTA
GCCAAACTTGGTAATAACAGACAAAGAAA

>Dancer Avenin-9
ATCATCCATCCTTCACACACCTAGAGCTCAACCATCAAAGCCAGGCAAGCACTAGTCAACACAAATCCACCATGAGGACC
TTCCTCATCCTCGTCGTCCTCGCCATGGCGGCAACCATGGCCACTGCCCAGTATGACCCTAGCGAACAATATCAGCCCTA
TCCCGAGCAACAACCATTTATGCAGCAGCAACAACCGTTTATGCAGCAGCAACAACAACCATTTATGCAGCAGCAACAAC
CGTTTATGCAGCAGCAGCAACAACCATTTATGCAGCCATTGCTGCAGCAACAGATGATCCCGTGCCAGATGTTCCTCATG
CAACAGTGCAACCCGGTGGAGATGGTACCATTCCTCCGGTCGCAGATCCTGCGACAGAGCACCTGCCACGTGATGCGGAA
GCAGTGTTGCCGGCAGCTGGCGCAAGTCCCCAAGCAGCTCCGGTGCCCGGCCATCCACAGCATGGTGCACGCCATCGTCA
TGCAGCAGCAACAAGTTGTCCAAGCTCAACAAATGGGTCTCGTTCAGCCTCAGACACAAATGGCGGGCCAGGTCTTCATC
CAACCTCAACAGCTACCTCAGTACCAGGCGATGAAGGTGGTAGCGATGCAGACCCTGCCTGCGATGTGCAATGTGCAGGT
CCCACCGTATTGTTCCACTGGCCAGGTCAGCGGTATCGCCGCCGGCATCGGTGGTTGCTAAGAAGATAATAGTTGTAGTA
CTAGATAGATGGACCATCGGTGTTTAGCCGACGGTGAAAAATAAGGTGGTCATGCACCAACATGTATGACCCTAGCCAAA
CTTGGGAATAACAGACAAAGAAA
