# Supplementary material for: The Spectrum of Major Seed Storage Genes and Proteins in Oats (Avena sativa)
Source: PLoS One. 2014 Jul 23;9(7):e83569. doi: 10.1371/journal.pone.0083569 (PMC4108316; doi:10.1371/journal.pone.0083569)
Supplement: File S2 — CDC Dancer avenin derived amino acid sequences in fasta format. (TXT) [file pone.0083569.s004.txt]

>Dancer Avenin-1
MKNFLILALLAMAATMATAQFYPSEQYQPYPEQQQPFLQQQPLLQQQQLL
QVLQQQLNPCRQFLVQQCSPVAEVPFLRSQILQQSSCQVMKQQCCRQLAQ
IPEQVRCPAIHSVVQAIILQKLQQQLLQPQLQQQLLQPQLQQQILQAQLQ
QQLLQAQVQQQLLQPQVQQQLQQQLIQPQLQQVFIPPQLQQVFQPQLQQV
FQPQQQAQFEGMRAFALQALPAMCDVYVPPHCSVATTPLGVV

>Dancer Avenin-2
MKNFLILTLLAMAATMATAQFDPSEQYQPYPEQQQPFLQQQPLLQQQQQL
LQVLQQQLNPCRQFLMQQCSPVAEVPFLRSQILQQSSCQVMKQQCCQQLA
QIPEQVRCPAIHSVVQAIILQKLQQQLLQPQLQQQLLQPQLQQQLLQPQL
QQQLLQAQLQQQLLQAQLQQQLLQAQLQQQLLQPQVQQQLQQQLIQPQLQ
QVFIPPQLQQVFQPQQQAQFEGMRAFALQALPAMCDVYVPPHCSVATTPL
SVV

>Dancer Avenin-3
MKNFLILALLAMAATMATAQFDPSEQYQPYPEQQQPFLQQQPLLQQQQQL
LQQQQLLQVLQQQLNPCRQFLVQQCSPVAEVPFLRSQILQQSSCQVMKQQ
CCRQLAQIPEQVRCPAIHSVVQAIILQKLQQQLLQPQLQQQLLQPQLQQQ
LLQPQLQQQILQTQLQQQMLQAQLQQQLLQAQLQQQLLQPQVQQQLIQPQ
VQQVFIPPQLQQVFQPQQQAQFEGMRAFALQALPEMCDVYVPPHCSVATT
PLGVV

>Dancer Avenin-4
MKTFLIFALLAMAATMATAQFDPSEQYQPYPEQQQPILQQQQMLLQQQQQ
MLLQQQPLLQVLQQQLNPCRQFLVQQCSPVAVVPFLRSQILQQSSCQVMR
QQCCRQLEQIPEQLRCPAIHSVVQAIIMQQQQFFQPQMQQQFFQPQMQQV
TQGIFQPQMQQVTQGIFQPQLQQVTQGIFQPQMQGQIEGMRAFALQALPA
MCDVYVPPHCPVATAPLGGF

>Dancer Avenin-5
MKTFLIIALLAMAVATTTATTTVQYDPSEQYQPYPEQQEPFVQQQPPFVQ
QEQPFVQQQQPFVQQQPFVQQQQPFVQQQPFVQQQQPFVQQQQMFLQPLL
QQQLNPCKQFLVQQCSPVAAVPFLRSQILRQAICQVTRQQCCRQLAQIPE
QLRCPAIHSVVQAIILQQQQQQQQFIQPQLQQQVFQPQLQLQQQVFQPQL
QQQVFQPQLQQVFNQPQQQAQFEGMRAFALQALPAMCDVYVPPHCPVATV
PLGGF

>Dancer Avenin-6
MKTFLIIAILAMAVATTTATTTVQYDPSEQYQPYPEQQEPFVQQQPPFVQ
QEQPFVQQQQQQQPFVQQQPFVQQQPFVQQQQPFVQQQQPFVQQQQMFLQ
PLLQQQLNPCKQFLVQQCSPVAAVPFLRSQILRQAICQVTRQQCCRQLAQ
IPEQLRCPAIHSVVQAIILQQQQQQQFIQPQLQQQVFQLQLQQQAQVQQQ
VFQPQLQQQVFQPQLQQVFNQPQQQAQFEGMRAFALQALPAMCDVYVPPH
CPVATVPLSGF

>Avenin-7
MKTFLIIALLAMAAATATATTTVQYDPSEQYQPYPEQQEPFVQQQPFVQQ
QQPFVQQQQMFLQPLLQQQLNQCKQFLVQQCSPVAVVPFLRSQILRQAIC
QVARQQCCRQLAQIPEQLRCPAIHSVVQAIILQQQQQQQFFQPQLQQQVF
QQQVFQPQLQQEVFQPQLQQQVFQPQLQQVFNQPQQQAQFEGMRAFALQA
LPAMCDVYVPPHCPVATVPLGGF

>Dancer Avenin-8
MRTFLILAVLAMAATMATAQYDPSEQYQPYPEQQPFMQQQQPFMQQQQPF
MQQQQPFMQQQQPFMQPLLQQQMIPCQMFLMQQCNPVEMVPFLRSQILRQ
STCHVMRKQCCRQLAQVPKQLRCPAIHIMAHAIIMQQQQQQQQVVQAQQM
GLVQPQTQMASQVFIQPQQLPQYQAMKVVAMQTLPAMCNVQVPPYCSTGQ
VGGIAAGIGGC

>Dancer Avenin-9
MRTFLILVVLAMAATMATAQYDPSEQYQPYPEQQPFMQQQQPFMQQQQQP
FMQQQQPFMQQQQQPFMQPLLQQQMIPCQMFLMQQCNPVEMVPFLRSQIL
RQSTCHVMRKQCCRQLAQVPKQLRCPAIHSMVHAIVMQQQQVVQAQQMGL
VQPQTQMAGQVFIQPQQLPQYQAMKVVAMQTLPAMCNVQVPPYCSTGQVS
GIAAGIGGC
