# Supplementary material for: The Spectrum of Major Seed Storage Genes and Proteins in Oats (Avena sativa)
Source: PLoS One. 2014 Jul 23;9(7):e83569. doi: 10.1371/journal.pone.0083569 (PMC4108316; doi:10.1371/journal.pone.0083569)
Supplement: File S3 — CDC Dancer globulin DNA coding sequences in fasta format. (TXT) [file pone.0083569.s005.txt]

>Glo-1 coding
ATGGCAACTACTAGTTTCCCATCGCTCTTATCTTGCTTTTGCATTTTCCTCTTGTTCCATGGATCCATGGCTCAGGTATT
TGGCCAGAGTCAACCATGGCAAAGCTCTCGACAAGGAAGTGCTAGGGGATGCACATTCGATAGGCTACAAGCATTTGAAC
CACTTCGACAAGTGAGGTCCGAAGCAGGCCTCACTGAGTATTTTGAGGAGCAAAATGACCAATTTCGTTGTGCTGGTCTA
TCTGTCATTCGTCGTGTCATCGAGCCTCAAGGCCTTTTGTTACCTCGATACCACAACGCTCCCGCCTTGGTATACATCCT
ACAAGGCACGGGTACTGCAGGGCTGACATTCCCTGGTTGCCCGGAGACCTTCCAACAACAGTTCGGACAATTTGATCAAG
AGCAATTTGAGGGTCAGAGCCAAAGCCAAAAGTTTAGAGATGAGCACCAGAAAGTTCATCACATTAAACAAGGAGATGTT
GTTGCGTTGCCAGCTGGCATTGCACATTGGTTCTATAATCATGGCCATGTGCCGATTGTAGCTCTCTATGTTTTTGACAT
AAACAACAATGCCAACCAGCTTGAACCTAGACTAAAGGAATTTTTGTTGGCTGGAGGTAGTAGGACACTACAACAGTATG
TGAGTCAAAACATATTCCATGGATTCAATTTACAGTTGCTTAGTGAAGCCCTTGGTATAAGTGAACAGACATCTCAAAGA
CTTCAGAATCAAAATGACCAAAGAGGTGAGATAATCCGCGTGAATCGTGCGCTTCAAATTCTGCAACCAATTGTGATACC
ACAACAAGAGAAACCGTCGTATCAAGAAGAGCAATCTCAAGCAACACAACCTCAGGTTGGTCAGTCTCAAATAGAGTCGT
CTCAGACATGGCAATCTCAGGTAGAGCAATCAACTAGTGGCCGTTGGAATGGTTTGGAGGAGAACTTTTGTGATCATAAG
CCAACAATGAACATTGAAAATCCTACACGTGCTGACACATACAACCCACGTGCTGGTAGGATAACACAAGTCAACAGCCA
AAAGTTCCCCATTCTTAACACTGTGCAAATGAGTGCTACAAGAGTAAACCTCTATCAGAACGCCATTCTTTCACCATTCT
GGAACATTAATGCTCATAGTGTGATGTACGTGATCCAAGGCCACACACGGGTTCAAGTTGTTAACAATCATGGACAAAAT
GTGTTCAACGACATTCTTCGCCCGGGACAACTATTAATCATACCACAGAACTATGTTGTTTTGAAGAAGGCACAACGCGA
AGGATGCCAATACATTTCATTCAAGACCAACGCAAACTCCATGGTTAGCCACATCGCCGGGAAGAACTCAATTCTCCGTG
CCCTTCCTATTGATGTCATCGCTAATGCATACCACATATCCAAGCAAGAAGCCCGAAACCTCAAATACAACAGAGGAGAG
GAGTTTGGTGTATTCACTCCTAAGTTTTCTCAAAGTGGCTTCACAAGAGCTCAAACGGGATTGGTGAACTAG

>Glo-2 coding
ATGGCAACTACTAGTTTCCCATCGCTCTTATCTTGCCTTTGCATTTTCCTCTTGTTCCATGGATCCATGGCTCAGGTATT
TGGCCAGAGTCAACCATGGCAAAGCTCTCGACAAGGAAGTGCTAGGGGATGCACATTCGATAGGCTACAAGCATTTGAAC
CACTTCGACAAGTGAGGTCCGAAGCGGGCCTCACTGAGTATTTTGAGGAGCAAAATGACCAATTCCGTTGTGCTGGTCTA
TCTGTCATTCGTCGTGTCATCGAGCCTCAAGGCCTTCTGTTACCTCGATACCACAACGCTCCCGCCTTGGTATACATCCT
ACAAGGCACGGGTACTGCAGGGCTGACATTCCCTGGTTGCCCGGAGACCTTCCAACAACAGTTCGGACAATTTGATCAAG
AGCAATCTGAGGGTCAGAGCCAAAGCCAAAAGTTTAGAGATGAGCACCAGAAAGTTCATCACATTAAACAAGGAGATGTT
GTTGCGTTGCCAGCTGGCATTGCACATTGGTTCTATAATCATGGCCAAGTTCCGATTGTAGCTCTCTATGTTTTTGACAT
AAACAACAATGCCAACCAGCTTGAACCTAGACTAAAGGAATTTTTGTTGGCTGGAGGTAGTAGGACACTACAACAGTATG
TGAGTCAAAACATATTCCATGGATTCAATTTACAGTTGCTTGGTGAAGCCCTTGGTATAAGTGAACAGACATCTCAAAGA
CTTCAGAATCAAAATGACCAAAGAGGTGAGATAATCCGCGTGAATCGTGCGCTTCAAATTCTACAACCAATTGTGATGCC
ACAACAAGAGCAACCGTCGTATCAAGAAGAGCAATCTCAAGCAACACAACCTCAGGTTGGTCAGTCTCAAATAGAGTCGT
CTCAGACATGGCAATCTCAGGTAGAGCAATCAACTAGTGGCCGTTGGAATGGTTTGGAGGAGAACTTTTGTGATGATAAG
CCACCAATGAACATTGAAAATCCTACACATGCTGACGCATACAACCCACGAGCTGGTAGGATAACACATGTCAACAGCCA
AAAGTTCCCCATTCTTAATACCGTGCAAATGAGTGCTACAAGAGTAAACCTCTATCAGAACGCCATTCTTTCGCCATTCT
GGAACATTAATGCTCATAGTGTGATGTACGTGATCCAAGGCCACGCACAAGTTCAGGTTGTTAACAATCATGGCCAAAAT
GTGTTCAACGACATTGTTCGCCCGGGTCAACTATTAATCATACCACAGAACTATGTTGTTCTAAAGAAGGCACAACGCGA
AGGATGCCAATACATTTCATTCAAGACCAACGCAAACTCCATGGTTAGCCACATCGCCGGGAAGAACTCAATCCTCCGTG
CCCTTCCTATTGATGTCATCGCTAATGCATACCACATATCCAAGCAAGAAGCCCGAAACCTCAAATACAACAGAGGAGAG
GAGTTTGGCGTATTCACTCCTAAGTTTTCTCAAAGTGGCTTCACAAGAGCTCAAACGGGATTGGTGAACTAG

>Glo-3 coding
ATGGCAACTACTAGTTTCCCATCGCCCTTATCTTGCCTTTGCATTTTCCTCTTGTTCCATGGATCCATGGCTCAGGTATT
TGGCCAGAGTCAACCATGGCAAAGCTCTCGACAAGGAAGTGCTAGGGGATGCACATTCGATAGGCTACAAGCATTTGAAC
CACTTCGACAAGTGAGGTCTGAAGCGGGCCTCACTGAGTATTTTGAGGAGCAAAATGACCAATTCCGCTGTGCTGGTCTA
TCTGTCATTCGTCGTGTCATCGAGCCTCAAGGCCTTTTGTTACCTCGATACCACAACGCTCCCGCCTTGGTATACATCCT
ACAAGGCACGGGTACTGCAGGGCTGACATTCCCTGGTTGCCCAGAGACCTTCCAACAACAGTTCGGACAATTTGATCAAG
AGCAATCTGAGGGTCAGAGCCAAAGACAAAAGTTTAGAGATGAGCACCAGAAAGTTCATCACATTAAACAAGGAGATGTT
GTTGCGTTGCCAGCTGGCATTGCACATTGGTTCTATAATCATGGCCAAGTGCCGATTGTAGCTCTCTATGTTTTTGACAT
AAACAACAATGCCAACCAGCTTGAACCTAGACAAAAGGAATTTTTGTTGGCTGGAGGTAGTAGGACACTACAACAGTATG
TGAGTCAAAACATATTCCATGGATTCAATTTACAGTTGCTTGGTGAAGCCCTTGGTATAAGTGAACAGACATCTCAAAGA
CTTCAGAATCAAAATGACCAAAGAGGTGACATAATCCGCGTGAACCGTGCGCTTCAAATTCTGCAACCAATTGTGCTGCC
ACAACAAGAGCAACAGTCGTATCAAGAAGAGCAATATCAAGCAACACAACCTCAGGTTGGTCAGTCTCAAATAGAGTCGT
CTCAGACGTGGCAATCTCAGGAAGAGCAATCAACTAGTGGCAGTTGGAATGGTTTGGAGGAGAACTTTTGTGATCATAAG
CCAACAATGAACATTGAAAATCCTACACGTGCTGACACATACAAACCACGTGCTGGTAGGATAACGCAAGTCAACAGCCA
AAAGTTCCCCATTCTTAACACTGTGCAAATGAGTGCTACAAGAGTAAACCTCTATCAGAACGCCATTCTTTCGCCATTCT
GGAACATTAATGCTCATAGTGTGATGTACGTGATCCAAGGCCACACACGGGTTCAAGTTGTTAGCAATCATGGCCAAAAT
GTGTTCAACGACATTCTTCGTCCGGGACAACTATTAATCATACCACAGAACTATGTTGTTCTAAAGAAGGCACAACGCGA
AGGATGCCAATACATTTCATTCAAGACCAACGCAAACTCCATGGTTAGCCACATCGCCGGGAAGAACTCAATCCTCCGTG
CCCTTCCTGTTGATGTCATCGCTAATGCGTACCACATATCAAAGCAAGAAGCCCGAAACCTCAAATACAACAGAGGAGAG
GAGTTTGGCGTATTCACTCCTAAGTTTTCTCAAAGTGGCTTCACGAGAGCTCAAACGGGATTGGTGAACTAA

>Glo-4 coding
ATGGCAACTACTAGTTTCCCATCGCTTTTATCTTGCTTTTGCATTTTCCTCTTGTTCCATGGATCCATGGCTCAGCTATT
TGGCCAGAGTCAACCATGGCAAAGCTCTCGACAAGGAAGTGCTAGGGGTTGCACATTCGATAGGCTACAAACATTTGAAC
CGCTTCGTCAAGTGAGGTCTGAAGCTGGCCTCACTGAGTATTTTGAGGAGCACAATGACCAATTCCGATGTGCTGGTCTA
TCTGTCATTCGTCGTGTTATCGAGCCTCAAGGCCTTTTATTACCTCGATACCACAATGCTCCCGCCTTGGTATACATCCT
TCAAGGTACTGGTTCTGCAGGGGTAACATTCCCTGGGTGCCCAGAAACCTTCCAACAACAGTTCGGACAATTTGATCAAG
CGCAATCGGAGGGTCAACAAAGCCAAAAGTTTAGAGATGAGTACCAGAAAGTTCATCGCATTACACAAGGAGATGTTGTT
GCGTTGCCAGCTGGCATTGCATATTGGTTCTACAATCATGGCCAAGTGCCGATTGTAGCCCTCTATGTTTTTGATGTAAA
CAACAATGCCAATCAACTTGAACCTAGACAAAAGGAATTTTTGTTGGCTGGTGGTAGTAGGACACTACAACAGTATGTGA
GTCAAAATATATTCCGTGGATTCAACTTCCAATTGCTTGGTGAAGCCCTTGGTATAAGTGAACACACATCTCAAAGACTT
CAGAACCAAAATGACCAAAGAGGTGAGATAATCCGCGTGAATCGTGGGCTTCAAATTCTGCAACCAATTGTGATGCCACA
ACAAGAGCAACAGTCATATCAAGTAGAGCAATCTGAGGCAACACAACCTCAGGTTGGTCAGTCTCAAATAGAATCGTCTC
AGACATGGCAATCTCAGGTAGAGCAGTCAACTAGTGGTCGTTGGAATGGTTTGGAGGAGAACTTTTGTGATCATAAGCCA
ACAATGAACATTGAAAATCCTACACGTGCTGACACATACAACCCACGTGCTGGTAGGATAACACATGTCAACAGCCAAAA
ATTCCCCATTCTTAACACCGTGCAAATGAGTGCTACAAGAGTAAACCTCTATCAGAACGCCATTCTTTCGCCATTCTGGA
ACATTAATGCTCATAGTGTGATGTACGTGATCCAAGGCCACGCACGGGTTCAGGTTGTTAACAATCAAGGCCAAAATGTG
TTCAACGACATTCTTCGCCCGGGACAACTATTAATCATACCACAAAACTATGTTGTCCTAAAGAAGGCACAACGTGAAGG
GTGCCAATACATTTCATTCAAGACCAACGCAAACTCCATGGTTAGCCACATCGCCGGGAAGAACTCAATCCTCCGTGCCC
TTCCTATTGATGTCATTGCTAATGCGTACCACATATCAAAGCAAGAAGCCCGAAACCTCAAATACAACAGAGGAGAGGAG
TTTGGCGTATTCACTCCTAAGTTTTCTCAAAGTGGCTTCACGAGAGCTCAAACGGGATTGGTGAACTAA

>Glo-5 coding 
ATGGCAACTACTAGTTTCCCATCACTTTTATCTTACTTTTGCATTTTCCTCTTGTTCCATGGATCCATGGCTCAGCTATT
TGGCCAGAGTCAACCATGGCAAAGCTCTCGACAAGGAAGTGCTAGGGGATGCACATTCGATGGGCTACAAGCACTTGAAC
CTCATCGACAAGTGAGGTCCGAAGCGGGCCTCACTGAGTATTTTGAGGAGAACAATGACCAATTCCGTTGTGCCGGTCTA
TCTGTCATCCGTCGTGTTATCGAGCCTCAAGGCCTTTTGTTACCCCGATACCACAACACTCCCGCCTTGGTGTACATCCT
TCAAGGTACTGGTTTTGCAGGGGTGGCAATCCCTGGATGCCCAGAGACCTTCCAACAACAGTTTGGACAATTTGATCAAG
CGCAATATGAGGGTCAAAGCCAAAGCCAAAAGTTTAGAGATGAGCACCAAAAAGTTCATCGCATTACACAAGGAGATGTT
GTTGCACTACCAGCTGGCATTGCGCATTGGTTCTACAATCATGGCCAAGTGCCGATTGTAGCTCTCTATGTTTTTGACAT
AAACAACAACGCCAATCAGCTTGAACCTAGACAAAAGGAATTTTTATTGGCTGGTGGTAGTAGGACATTACAACAGTATG
TGAGTCAAAATATATTCCGTGGATTCAATATCCAATTGCTTGGTGAAGCCCTTGGTATAAGTGAGCACACATCTCAAAAA
CTTCAGAATCAAAGTGACCAAAGAGGTGAGATAATCCGTGTAAACCGTGCGCTTCAATTTCTACAACCAATTGTGATGCA
ACAACAAGAGCAACAATCCTATCAGGAAGACCAATCTGAGGCAACACAACCTCAGGTAGGTCAATCTCAAATAGAGCCGT
CTCAGACATGGCAATCTCAGGTAGAGCAATCAACTAGTGGCGGTTGGAATGGTTTGGAGGAGAACTTTTGCAATCATAAG
CCAACCATGAATATCGAAAATCCTACACGTGCTGACACATACAACCCACGTGCTGGTAGGATAACACATGTCAACAACCA
AAAGTTCCCCATTCTTAACACCGTGCAAATGAGTGCTACAAGAGTAAACCTCTATCAGAACGCCATTCTTTCGCCATTCT
GGAACATTAATGCTCACAGTGTGATGTACATGATCCAAGGCCATGCGCGGGTTCAGGTTGTTAACAATCATGGACAAAAT
GTGTTCAACGACATTATTCGCCCGGGACAACTATTAATCATACCACAGAACTATGTTGTTCTAAAGAAGGCACAACGAGA
AGGGTGCCAATACATTTCATTCAAGACCAACGCAAACTCCATGGTTAGCCACATCGCCGGGAAGAACTCAATCCTTCGTG
CCCTTCCTGTTGATGTCATCGCTAGTGCATACCACATATCGAAGCAAGAAGCCCGAAACCTCAAATACAATAGAGGAGAG
GAGTTTGGCGTATTCACTCCTAAGTTTTCTCAAAGTGGCTTCACGAGAGCTCAAATCGAATTGGTGAACTGA

>Glo-6 coding
CAGCAATGCCAATCAGCTTGAACCCAGACAAAAGGRATTTTTGTTGGCTGGTGGCAGTAGGACACTGCAACAATTCGTTA
GTCAAAACATATTCCGTGGATTCAATTTCCAGTTGCTTGGTGAGGCCCTTGGCATAAGTGAACACACATCGCAAAGACTT
TCAAATCAAAATGACGAAAGAGGTGAGATAATCCGTGTGAATCGTGCCCTTCAATTTCTGCAACCAATTGTGAGGCAACA
ACAAGAGCAGGAGTCCTACCCGCATATTCAGTATCAGGGAGACCAACCTGAGGCAGTGCAATCTCAGGTAAAGCAATCTC
AGGTTGGGCAATCAACTCGTGGCCGTTGGAATGGTTTGGAGGAGAACTTTTGTGATCATAAGCCAACACAAAACATTGAG
AACCCCAGTCGCGCTGACACATACAACCCCCGTGCTGGTAGGATAACGCATCTCAACAGCCAAAAGTTCCCAATCCTTAA
CACCGTGCAAATGAGTGCTACGAGAGTAAACCTCTATCAGAATGCTATTCTTTCACCATTCTGGAACATTAATGCTCACA
GTGTGGTGTACATGATCCAAGGCCATGCGTCGGTTCAGGTTGTTAATAATCATGGTCAAAATGTGTTCAATGGCATTCTT
CGCACGGGGCAACTATTAATCATACCACAAAACTATGTTGTCCTAAAGAAGGCACAACGCGAAGGATGTCAGTACATTTC
ATTCAAGACCAACGCAAACTCCATGGTTAGTCAAATCGCAGGAAAGAACTCAATCCTCCGTGCCCTGCCAGTTGATGTCA
TCGCCAATGCGTACCGCATCTCCAGGCAAGAAGCCAGAAACCTCAAATACAATAGAGGAGAGGAGTTGGGCGCATTCACT
CCTAAGTTTTCTCAAAGTGGCTTCCAGAGTTATCCTCAAGACAGATCTCGCGCAGAGTAA

>Glo-7 coding
ATGGTAACTATTAGTTTTCCATCGCTTTTATTTTACTTTTGCCTTCTCTTGTTGTGCCATGGATCCATGGCTCAACTATT
CGGGCAGAGCTATAATCCGTGGCAAAGCTCTCGGCAAGGAGGTGTCCAGGGATGCAGATTTGATAGATTACAAGCATTTG
AATCACTTCGACAAGTGAGGTCAGAAGCGGGCCTCACTGAGTATTTTGAGGAGCAGAATGAGCAATTCCGCTGCGCCGGT
CTATCTGTCATCCGTCGTGTTATTGAGCCTCAAGGCCTCTTGTTACCTCGATATCACAACACTCCTAGCTTAGTCTACAT
CCTCCAAGGTAGTGGTTTTGCAGGTCTGACATTCCCTGGATGCCCAGAGACCTTCCAACAACAGTTTGGACAATTTGATC
AAGCGCAATCTGCCCAGGGTCAAAGCCAAAAGTTCAGAGATGAGCACCAAAAAGTTCATCTTATTAGACAAGGAGATGTT
GTAGCGCTGCCAGCTGGCATTGCACATTGGTTCTACAATCATGGTCAAGTGCCGATTGTAGCAGTCTATGTTTTCGACAT
AAACAGCAATGCCAATCAGCTTGAACCTAGACAAAAGGAATTTTTGTTGGCTGGTGGCAGTAGGACACTGCAACAATTCG
TTAGTCAAAACATATTCCGTGGATTCAATTTCCAGCTGCTTGGTGAGGCCCTTGGTATAAGTGAACACACATCGCAAAGA
CTTTCGAATCAAAATGACCAAAGAGGTGAGATAATCCGTGTGAATCGTGCCCTTCAATTTCTGCAACCAATTGTGGGGCA
ACAACAAGAGCAGGAGTTCTACCCGCATATTCAGTATCAGGGAGAGCAACCTGAGGCAGTGCAATCTCAGGTAGGGCAGC
CTCAGATAGGGCAGCCTCAGATATGGCAATCTCAGGTTGGGCAATCAACTTCTACCCGTTCGAATGGTTTGGAGGAGAAC
TTTTGCGATCATAAGCCAACACAAAACATTGAGAATCCCAGTCGCGCTGACACATACAACCCCCGTGCTGGTAGGATAAC
GCATCTCAACAGCCAAAAGTTCCCAATCCTTAACACCGTGCAAATGAGTGCTACGAGAGTAAACCTCTATCAGAATGCTA
TTCTTTCACCATTCTGGAACATTAATGCTCACAGTGTGGTGTACATGATCCAAGGCCATGCATCGGTTCAGGTTGTTAAT
AATCATGGTCAAAATGTGTTCAATGGCATTCTTCGCCCGGGGCAACTATTAATCATACCACAAAACTATGTTGTCCTAAA
GAAGGCACAACGTGAAGGATGCCAGTACATTTCATTCAAGACCAACGCAAACCCCATGGTTAGTCAAATCGCAGGAAAGA
ACTCAATCCTCCGTGCCCTGCCTGTTGATGTCATCGCCAATGCGTACCGCATCTCCAGGCAAGAAGCCAGAAACCTCAAA
TACAATAGAGGAGAGGAGTTGGGCGCATTCACTCCTAAGTTTTCTCAAAGTGGCTTCCAGAGTTATCCTCAAGACAGATC
TGAGTTGTCTTAG

>Glo-8 coding
ATGGCAATTACTAGTTTTCCATCATTTTTATTTTACCTTTGCCTTTTCCTCTTTGTCCATGGATCCATGGCTCAACTATT
TGGCCAGAGCAATCCTTGGCTAAGCTTTCGCCAAGGAGGCATTAGGGGATGCAGATTTGATCGGTTACAGGCATTTGAAC
CACTTCGACAAGAGAGGTCAGAAGCAGGCTTCACTGAGTACTATGAGGAGCAAAATGAGCAATTTCGTTGCGCTGGCCTA
TCTGTCATCCGTCGTGTCATCGAGCCTCAAGGCCTCTTGTTACCTCGATATCACAACACTCCCGGCTTAGTCTACATCCT
TCAAGGTAGTGGCTTTACAGGTCTGACATTTCCTGGATGCCCAGAAACCTTCCAACAACAATTTGGACAATTTGATCAAT
TAGAATTTGCCCAGGATCAAAGCCAAGGGCATAAGTTCAGAGACGAGCACCAAAAAGTTCATCAAATTAGACAAGGAGAT
GTTGTCGCGCTACCAGCTGGGGTTGCACATTGGTTCTACAATCATGGTCAAGTGCCTGTTGTAGCGCTCTATGTTTTTGA
TGTAAACAACAATGCCAATCAACTTGAACCTAGGCAAAAGGAATTTCTGTTGGCTGGCGGCAGTAGGGCACTACAACAAT
ACGTGAGTCAAAACATATTCCGAGGGTTCAATTTCCAGTTGCTTGGCGAGGCCCTTGGTATAAGTGAACATACCTCACAA
AGACTTTCAAATCAAAATGACCAAAGGGGTAATATAATCCGTGTGAATCGTGCCCTTCAATTTCTACAACCAATTGTGAC
GCAACAACAAGAACAAGAGCCCTACTCTCAGGTTGGTCAATATCAGGTAGGGCAGTCCCGGACATGGAAACCTCAGGGAT
GGCAATCAACTTTTGGCCGTTTGAATGGTTTGGAGGAGAATTTTTGTGATACTAAGCCAACACAGAACATTGAAAATCCC
AGTCGTGCTGATACATACAACCCACGTGCTGGTAGGATAACGCATCTCAACAGTCTAAAGTTCCCTATGCTTAACACCGT
GCAAATGAGTGCTACAAGAGTAAACCTCTATCAGAATGCTATTCTTTCACCATTCTGGAACATTAATGCTCACAGTGTGA
TGTACACAATCCAAGGTCATGTGTTGGTTCAGGTTGTTAATAACCATGGTCAGAATGTGTTCGATGGCATTGTTCGTCCG
GGACAACTATTAATCATACCACAAAACTATGTTGTTATAAAGAAGGCAAAACATGAAGGATGCCAATACATTTCATTTAA
GACCAATGCAAACTCCATGGTTAGTAACATTGCAGGAAAGACCTCAATCCTTCGTGCCCTTCCTGTTGATGTCATTGCCA
ATGCATATCGCATTACCAGGCAAGAGGCCCAAAACCTCAAGCACAATAGAGGAGAGGAGTTTGGCGCATTTGCTCCTAAA
TTTTCTCAAATTAGGTTCCAGAGTTATCCTCAAGATGGAACCGGGTTGTCTTCCATTGATAAGGCATAA

>Glo-9 coding
ATGGCAACCACCGGCTTTCGATCCGTTTTGTTTTACTTTTCCATGTTCCTCTTGTGCCATGGATCCATGGCTCAGTTGTT
CGGACAGAGCTTTACTCCGTGGCAAAGCTCTCGACAAGGAGGTTTAAGAGGTTGCAGTTTTGATAGGCTACAAGCATTTG
AACCACATAGGCAAGTGAGGTCAGAAGCAGGCATCACCGAGTACTTTGATGAGCAGAATGAGCAATTTCGATGTACCGGA
GTATCGGTCATCCGCCGTGTTGTTGAGCCTCAAGGCCTCTTGTTACCACAATACCATAATGCTCCCGGCTTGGTGTACAT
CCTCCAAGGTAGGGGTTTCACAGGGTTGACCCTCCCTGGATGCCCAGCGACTTTTCAAAAACAGTTCCGACCATTTGGTC
AAGAACAATATGCTCAGGGTCAAAGCCAGAGCCAAAAGTTACAGGATGAGCACCAGAGAATTCACCGCTTCAAACAAGGA
GATGTGGTTGCGCTGCCAGCTGGCATCGTACATTGGTGCTACAATGATGGGGATGTTCCAGTTGTAGCTGTCTATGTCTT
TGACATAAACAACAACGCTAATCAGCTTGAACCTAGACAAAAGGACTTCTTGTTGGCTGGTAACAACAAGAGAGGGCAAC
AATTTGGACAAAATATATTCAGTGGATTTAATGTCCAACTTCTTAGTGAGGCCTTTGGTATTAGCCGACAAACAACACAA
AGGATCCAGAGTCAAAATGATCAAAGAGGCGAAATAATTCGTGTGAAACAAGGTCTTCGATTATTGAAGCCCATTGTGTC
CCAGCAAGGACCAGTGGAGGAGCAAGCCTACCAACCAACTCAAAGCCAGGCAGGACAATCGACACCGTACCAGGAAGGTC
AATGGACACAATACCAACAAGAAGGACAATTGTTTCCGTACCAGGGGGAACAGTCAATGAGTGGTAGTTGGAATGGTTTG
GAAGAGAACTTTTGCTCATTGGAGGCAAGGCTAAACATCGAGAACCCCAAACGTGCTGACACGTACAACCCACATGCCGG
CAGGATAACACGCGTCACCAGCAAGAATTTTCCCATCCTTAACCTCGTGCAAATGAGTGCTACGAGAGTAAATCTGTACC
AGAATGCTGTTCTTTCACCATTTTGGAACATTAATGCACACAGTGTCATGTACATGATACAAGGGCATGCTCGGGTTCAG
GTCGTGAATAACCATGGTCAAACAGTGTTCAATGACCGTCTTTGCCAAGGACAGTTGCTAATCATACCACAACACTATGT
TGTTCTCAAGAAGGCGGAGCGTGAAGGATGCCAATACATTTCATTCAAGACCAACCCAAACTCTATGGTTAGTCAAATTG
CAGGAAAGAACTCTATCCTGCGTGTCCTGCCTGTTGATGTCATTGCCAATTCCTACCACATTTCAAGGCAGGAAGCCCGA
AACGTGAAAAACAACAGGGGAGAAGAGTTTGGTGCATTCACTCCTAAATTTACTCAAATGAGCTTCCAGAGTTACCAAGA
CAATGTTGGCGAGTCGTCTAAGTAA

>Glo-10 coding
ATGGCAACTACTAGGTTTCCATCATTGTTGTTTTACTCCTGTATTTTTCTCTTGTGCAATGGGTCAATGGCTCAGCTATT
CGGGCAGAGCTTTACCCCATGGCAAAGCTCTCGACAAGGAGGCTTAAGGGGGTGCAAATTTGATAGGCTACAAGCATTTG
AACCACTTCGACAAGTGAGGTCACAAGCGGGTATCACTGAGTACTTTGATGAGCAGAATGAGCAATTTCGTTGTGCGGGT
GTATCCGTCATCCGTCGTGTTATTGAGCCTCAAGGCCTCTTGTTACCTCAATACCACAATGCTCCTGGCTTGGTGTACAT
CCTTCAAGGTAGGGGATTCACAGGGTTGACTTTTCCTGGATGCCCGGCGACCTTCCAACAACAGTTCCAACCATTTGATC
AAGCCCAGTTTGCTCAAGGTCAAAGCAAAAGCCAAAATCTTAAGGATGAACACCAAAGAGTTCACCACATCAAACAAGGA
GATGTTGTTGCTCTACCGGCTGGCATAGTACACTGGTGCTACAACGATGGTGATGCACCGATTGTAGCTGTCTATGTCTT
CGACGTAAACAACAACGCTAATCAGCTTGAACCAAGGCAAAAGGAGTTCTTGTTGGCTGGTAACAACAAGAGAGAGCAAC
AGTTTGGACAAAACATATTCAGTGGATTCAGTGTCCAACTTCTTAGTGAGGCCCTTGGTATAAGTCAGCAAGCAGCACAA
AAGATCCAGAGTCAAAATGACCAAAGAGGTGAGATAATTCGTGTGAGTCAAGGCCTTCAATTCTTGAAGCCTTTTGTTTC
CCAACAAGGACCAGTAGAGCATCAAGCCTACCAACCAATTCAAAGTCAACAAGAACAATCAACCCAATACCAGGTAGGGC
AATCACCACAATATCAAGAAGGACAATCAACTCAATACCAGTCAGGACAGTCATGGGACCAAAGTTTCAATGGTTTGGAG
GAGAATTTCTGTTCATTGGAGGCAAGGCAAAACATCGAAAACCCGAAACGTGCCGACACGTACAACCCACGTGCTGGCAG
GATAACACATCTCAATAGCAAGAATTTTCCCACCCTTAACCTGGTGCAAATGAGTGCTACAAGAGTAAATTTATACCAGA
ATGCTATTCTTTCACCATACTGGAACATTAATGCTCACAGTGTCATGCACATGATCCAAGGACGTGCTCGAGTTCAAGTT
GTCGATAACCATGGTCAGACCGTATTCAATGACATTCTTCGTCGCGGACAACTACTAATCATACCACAACACTATGTTGT
TCTCAAGAAGGCAGAGCGTGAAGGATGCCAATATATTTCATTCAAGACCAACCCCAACTCTATGGTTAGCTACATCGCAG
GAAAGACCTCCATCCTACGTGCATTGCCCGTTGATGTCCTCGCCAATGCATACCGCATTTCTAGGCAGGAATCCCAAAAC
CTCAAAAATAATCGTGGAGAAGAGTTTGATGCATTCACCCCTAAGTTTACACAAACGGGCTCCCAGAGTTACCAGGACGA
GGGAGAGTCATCTTCGACTGAGAAGGCATCCGAGTGA

>Glo-11 coding
ATGGCAACTACTAGGTTTCCATCATTGTTGTTTTACTCCTATATTTTTCTCTTGTGCAATGGGTCAATGGCTCAGCTATT
CGGGCAGAGCTTTACCCCATGGCAAAGCTCTCGACAAGGAGGTTTAAGGGGGTGCAGATTTGATAGGCTACAAGCATTTG
AACCACTTCGACAAGTGAGGTCACAAGCGGGTATCACTGAGTACTTGGATGAGCAGAATGAGCAATTTCGTTGTGCAGGT
GTATCCGTCATCCGTCGTGTTATTGAGCCTCAAGGCCTCTTGCTACCTCAATACCACAACGCTCCTGGCTTGGTGTACAT
CCTTCAAGGTAGGGGATTCACAGGGTTGACTTTCCCTGGATGCCCGGCGACCTTCCAACAACAGTTCCAACCATTTGATC
AAGCCCAGTTTGCTGAAGGTCAAAGCCAAAGCCAAAATCTTAAGGATGAACACCAAAGAGTTCACCACATCAAACAAGGA
GATGTTGTTGCTCTACCGGCTGGCATAGTACACTGGTGCTACAACGATGGTGATGCACCGATTGTAGCTGTCTATGTCTT
CGACGTAAACAACAACGCTAATCAGCTTGAACCAAGGCAAAAGGAGTTCTTGTTGGCTGGTAACAACAAGAGAGAGCAAC
AGTTTGGACAAAACATATTCAGTGGATTCAGTGTCCAACTTCTTAGTGAGGCCCTTGGTATAAGTCAGCAAGTAGCACAA
AAGATTCAGAGTCAAAATGACCAAAGAGGTGAGATAATTCGTGTGAGTCAAGGCCTTCAATTCTTGAAGCCTTTTGTTTC
CCAACAAGGACCAGTAGAGCATCAAGCCTACCAACCAATTCAAAGTCAAGAAGAACAATCAACCCAATACCAGGTAGGGC
AATCACCACAATATCAAGAAGGACAATCAACTCAATACCAGCCAGGACAGTCATGGGACCAAAGTTTCAATGGTTTGGAG
GAGAATTTCTGTTCATTGGAGGCAAGGCAAAACATCGAAAACCCGAAACGTGCCGACACGTACAACCCACGTGCTGGCAG
GATAACACATCTCAATAGCAAGAATTTTCCCACCCTTAACCTGGTGCAAATGAGTGCTACAAGAGTAAATTTATACCAGA
ATGCTATTCTTTCACCATACTGGAACATTAATGCTCACAGTGTCATGCACATGATCCAAGGACGTGCTCGAGTTCAAGTT
GTCAATAACCATGGTCAGACCGTATTCAATGACATTCTTCGTCGCGGACAACTGCTAATCATACCACAACACTATGTTGT
TCTCAAGAAGGCAGAGCGTGAAGGATGCCAGTATATTTCATTCAAGACCAACCCCAATTCCATGGTTAGCCAGATCGCAG
GAAAGACCTCCATCCTACGTGCATTGCCCGTTGATGTCCTCGCCAATGCATACCGCATTTCTAGGCAGGAAGCCCAAAAC
CTCAAAAATAACCGTGGAGAAGAGTTTGGTGCATTCACCCCTAAGTTTACACAAACGGGCTCCCAGAGTTACCAGGACGA
GGGGGAGTCATCTTCGACTGAGAAGGCATCCGAGTGA

>Glo-12 coding
ATGGCAACTACTAGGTTTCCATCATTGTTGTTTTACTCCTGTATTTTTCTCTTGTGCAATGGGTCAATGGCTCAGCTATT
CGGGCAGAGCTTTACCCCATGGCAAAGCTCTCGACAAGGAGGTTTAAGGGGGTGCAGATTTGATAGGCTACAAGCATTTG
ACCCACTTCGACAAGTGAGGTCACAAGCGGGTATCACTGAGTACTTTGATGAGCAGAATGAGCAATTTCGTTGTGCAGGT
GTATCCGTCATCCGTCGTGTTATTGAGCCTCAAGGCCTCTTGTTACCTCAATACCACAACGCTCCTGGCTTGGTGTACAT
CCTTCAAGGTAGGGGATTCACAGGGTTGACTTTCCCTGGATGCCCGGCGACCTTCCAACAACAGTTCCAACCATTTGATC
AAGCCCAGTTTGCTGAAGGTCAAAGCCAAAGCCAAAATCTTAAGGATGAACACCAAAGAGTTCACCACATCAAACAAGGA
GATGTTGTTGCTCTACCGGCTGGCATAGTACACTGGTGCTACAACGATGGTGATGCACCGATTGTAGCTGTCTATGTCTT
CGACGTAAACAACAACGCTAATCAGCTTGAACCAAGGCAAAAGGAGTTCTTGTTGGCTGGTAACAACAAGAGAGAGCAAC
AGTTTGGACAAAACATATTCAGTGGATTCAGTGTCCAACTTCTTAGTGAGGCCCTTGGTATAAGTCAGCAAGCGGCACAA
AAGATCCAGAGTCAAAATGACCAAAGAGGTGAGATAATTCGTGTGAACCAAGGCCTTCAATTCTTGAAACCTTTTGTTTC
CCAACAAGGACCAGTAGAGCATCAAGCCTACCAACCAATTCAAAGTCAAGAAGAACAATCAACCCAATACCAGGTAGGGC
AATCACCACAATATCAACAAGGACAATCAACTCAATACCAGGCAGGACAGTCATGGGACCAAAGTTTCAATGGTTTGGAG
GAGAATTTCTGTTCATTGGAGGCAAGGCAAAGTATCGAAAACCCAAAACGTGCCGACACGTACAACCCACGTGCTGGCAG
GATAACACATCTCAATAGCAAGAATTTTCCCACCCTTAACCTGGTGCAAATGAGTGCTACAAGAGTAAATTTATACCAGA
ATGCTATTCTTTCACCATACTGGAACATTAATGCTCATAGTGTCATGCACATGATCCAAGGACGTGCTCGAGTTCAAGTT
GTCAATAACCATGGTCAGACCGTATTCAATGACATTCTTCGCCGCGGACAACTGCTAATCATACCACAACACTATGTTGT
TCTCAAGAAGGCAGAGCATGAAGGATGCCAATATATTTCATTCAAGACCAACCCCAATTCTATGGTTAGCTACATCGCAG
GAAAGACCTCCATCTTACGTGCATTGCCCGTTGATGTCCTCGCCAATGCATACCGCATTTCTAGGCAGGAAGCCCAAAAC
CTCAAAAATAACCGTGGAGAAGAGTTTGGTGCATTCACCCCTAAGTTTACACAAATGGGCTCCCAGAGTTACCAGGACAA
GGGGGAGTCAACTTCGACTGAGAAGGCATCCGAGTGA

>Glo-13 coding
ATGGCAACTACTAGTATTCCATCAGTGTTGTTTTACTCTTGTATTCTTCTCTTGTGCAATGGATCCATGGCTCAGCTATT
CGGGCAGAGCTTTACTCCATGGCAAAGCTCTCGGCAAGGAGGTTTAAGGGGGTGCAGATTCGATAGGCTGCAAGCATTTG
AACCACTTCGACAAGTGAGGTCACAAGCGGGTGCCACTGAGTACTTTGATGAGCAGAATGAGCAATTTCGGTGTACCGGT
GTATCTGTCATCCGTCGTGTTATCGAGCCCCAAGGCCTCTTGTTACCTCAATACCACAACGCTCCTGCCTTGGTGTACAT
CCTTCAAGGTAGGGGATTCACAGGGTTGACTTTCCCTGGATGCCCGGCGACCTTCCAACAACAGTTCCAACCATTTGACC
AAGCCCAGGTTGCTCAGGGTCAAAGTCAAAGCCAAAATCTTAAGGATGAGCACCAAAGAGTTCACCGCATCAAACAAGGA
GATGTTGTTGCACTACCGGCTGGCATAGTACACTGGTGCTACAACGATGGTGATGCGCCGATTGTAGCTGTGTATGTCTT
CGACGTAAACAACAACGCTAATCAGCTTGAACCAAGGCAAAAGGAGTTCTTGTTGGCTGGTAACAACAAGAGAGAGCAAC
AGTTTGGACAAAACATATTTAGTGGATTTAGTGTCCAACTTCTTAGTGAGGCCCTTGGTATAAGTCAACAAGCAGCACAA
AGGATCCAGAGTCAAAATGACCAAAGAGGTGAAGTAATTCGTGTGAGTCAAGGCCTTCAATTCTTGAAGCCCTTTGTTTC
CCAACAAGGACCAGTAGAGCAGCAAGCCTACCAACCAATTCAAAGTCAAGAAGGACAATCAACCCAGTACCAGGTAGGGC
AATCAATCCAATTTGAAGAAGGACAATCAAGTCAATACCAGGCAGGACAATCAAGGGACCGAAGTTTCAATGGTTTGGAA
GAGAATTTCTGTTCATTGGAGGCAAGGCAAAACATCGAAGACCCCAAACGTGCTGACACATACAACCCACGTGCTGGTAG
GATAACACGTCTCAATAGCAAGAATTTTCCCATCCTTAACCTCGTGCAAATGAGTGCTACAAGAGTAAACCTATACCAGA
ATGCTATTCTTTCACCATACTGGAACATTAATGCGCACAGTGTGATGCACATGATCCAAGGACGTGCTCGAGTTCAAGTT
GTCAATAACCATGGTCAGACCGTATTCAATGGCATTCTTCGTCGAGGACAACTGCTAATCATACCACAACACTATGTTGT
TCTCAAGAAGGCAGAGCGTGAAGGATGCCAATATATTTCATTCAAAACCAACCCCAGTTCCATGGTTAGCCACATCGCAG
GAAAAAGCTCCATCCTACGTGCATTGCCTATTGATGTCCTCGCCAATGCATACCGCATTTCTAGGCAGGAAGCCCGAAAC
CTCAAAAATAACCGTGGAGAAGAGTTCGGTGCATTCACCCCTAAGTTTACACAAACGGGCTTTTAGAGTTATCAGGACAC
CGATGGGGAGTCTTCTTTGACTGAGAAGGCATCTGAGTGA

>Glo-14 coding
ATGGCAACTACTAGGTTTCCATCATTGTTGTTTTACTTTTGTATTTTTCTCTTGTGCAATGGATCCATGGCTCAGCTCTT
CGGGCAGAGCTTTAATCCATGGCAAAGCTCTCGACAAGGAGGTTTAAGGGGGTGCAGATTTGATAGGCTACAAGCATTTG
AACCACTTCGACAAGTGAGGTCGCAAGCAGGTATCACTGAGTACTTTGACGAGCAGAATGAGCAATTTCGTTGTACCGGT
GTATCCGTCATCCGTCGCGTTATCGAGCCTCAAGGCCTCTTGTTACCTCAATATCACAATGCTCCTGGCTTGGTGTACAT
CCTTCAAGGTAGGGGATTCACAGGTTTGACTTTCCCTGGATGCTCGGCGACCTTCCAACAACAGTTCCAACCATTTGATC
AATCCCAGTTTGCTCAGGGTCAAAGCCAAAATCTTAAGGATGAGCACCAAAGAGTTCACCGCATCAAACAAGGAGATGTT
GTTGCGCTGCCAGCTGGCATAGTACACTGGTGTTACAACGATGGTGATGCACCGGTTGTAGCTGTATATGTCTTCGACAT
AAACAACAATGCTAATCAGCTTGAACCAAGGCAAAAGGAGTTCTTGTTGGCTGGTAACAACAAGAGAGAGCAACAGTTTG
GACAAAACATATTCAGTGGATTCAGTGTCCAACTTCTTAGTGAGGCCCTTGGTATAAGTCAACAAGCAGCACAAAGGATC
CAGAGTCAAAATGACCAAAGAGGTGAGATAATTCGTGTGAGTCAAGGCCTTCAATTCTTAAAACCCATTGTGTCACAACA
AGGACCGGAGCAAGCCTACCAACCAATTCAAAGTCAAGAAAGACAATCAACCCAATACCAGGTAGGGCAATCAACCCAAT
ATCAAGAAGGACAATCAACTCAATACCAGGAAAGACAATCATATGACCGAAGTTTCAATGGTTTGGAGGATAATTTCTGT
TCAGTGGAGGCAAGGCAAAACATCGAAAACCCTAAACATGCTGACACGTACAACCCACGTGCTGGCAGGATAACACGTCT
CAATAGCAAGAATTTCCCCATCCTTAACCTCGTGCAAATGAGTGCTACAAGAGTAAATTTATACCAGAATGCTGTTCTTT
CACCATACTGGAATATTAATGCGCACAGTGTCATCCACATGATCCAAGGACGTGCTCGTGTTCAAGTTGTCAACAACCAT
GGTCAGACCGTATTCAATGACATTCTTCGTCAAGGACAATTGTTAATCATACCACAACACTATGTTGTTCTCAAGAAGGC
GGAGCGTGAAGGATGCCAATATATTTCATTCAAGACCAACCCAAATTCCATGGTTAGCCACGTTGCAGGAAAAACCTCCA
TCCTACGTGCATTGCCTATTGATGTCCTTGCCAATGCATACCGCATTTCTAGGCAGGAAGCCCGGAACCTAAAAAATAAC
CGTGGTGAAGAGTACGGTGCATTCACCCCTAAGTTTGCGCAAACAGGCTCCCAAAGTTACCAGGACGAGGGGTCTTCGAC
TGAGACGACATCCAAGTGA

>Glo-15 coding
ATGGCAACTACTAGTTTTCCATCAATGTTGTTTTACTTTTGCATTTTCCTCTTGTTCCATGGATCCATGGCTCAGTTGTT
TGGCCAGAGCTCTACTCCATGGCAAAGCTCTCGTCAAGGAGGTTTACGTGGGTGCAGATTTGATAGGCTACAAGCATTTG
AACCACTTCGACAAGTGAGGTCACAAGCAGGTATCACCGAGTACTTTGATGAGCAAAATGAGCAATTTCGTTGTACCGGT
GTATCTGTCATCCGCCGTGTAATCGAACCTCAAGGCCTTGTGCTGCCTCAATACCACAACGCTCCTGCCTTGGTGTATAT
CCTCCAAGGTAGAGGTTTCACGGGGTTGACTTTCCCTGGATGCCCTGCGACCTTCCAACAACAGTTCCAACCATTTGATC
AATCCCAGTTTGCTCAAGGTCAAAGCCAAAGCCAAACTATTAAGGATGAGCACCAAAGAGTTCAACGCTTCAAACAAGGA
GATGTTGTTGCACTTCCGGCAGGCATTGTGCACTGGTGCTACAACGACGGTGATGCACCGATTGTAGCAATCTATGTCTT
TGATGTAAACAACAACGCTAATCAGCTTGAACCTAGACAAAAGGAGTTCTTGTTGGCTGGTAACAACAAGAGAGAGCAAC
AGTCTGGAAATAACATATTCAGTGGATTAAGTGTCCAACTTCTTAGTGAGGCCCTTGGTATAAGTCAACAAGCAGCACAA
AGGATCCAAAGTCAAAATGACCAAAGAGGTGAGATAATTCGTGTGAGTCAAGGCCTTCAATTCTTGAAGCCCATTGTGTC
CCAACAAGTACCAGTAGAGCAGCAAGTCTACCAACCAATTCAAACTCAAGATGTACAAGCAACCCAATACCAGGTAGGGC
AATCAACCCAATACCAGGTAGGGAAATCAACCCCATATCAAGGAGGACAATCAAGTCAATACCAGGCAGGACAGTCATGG
GACCAAAGTTTCAACGGTTTGGAGGAAAACTTTTGTTCATTGGAGGCAAGGAAAAACATTGAAAACCCCCAACATGCCGA
CACATACAACCCACGTGCTGGCAGGATAACACGTCTCAATAGCAAGAATTTCCCCATCCTTAACATTGTGCAAATGAGTG
CTACAAGAGTAAATCTATACCAGAATGCCATTCTTTCACCATTCTGGAACATTAATGCGCACAGTGTCATCTACATGATC
CAAGGACATGCTCGAGTTCAAGTCGTCAACAACAATGGCCAGACTGTATTCAGTGATATTCTTCATCGAGGACAACTTCT
AATCGTACCACAACACTTTGTTGTTCTCAAGAATGCAGAGCGTGAAGGATGCCAATACATTTCATTCAAGACTAACCCAA
ACTCCATGGTTAGTCACATCGCAGGAAAGACCTCCATCCTACGTGCCTTACCTATCGATGTCCTCGCCAATGCATACCGC
ATTTCTAGACAGGAAGCCCGAAACCTTAAAAACAACCGAGGAGAAGAGTTTGGTGCATTCACACCTAAACTTACCCAAAC
AGGCTTCCAGAGTTATCAAGACATCGAGGAGGCGTCATCTTCGGCTGTTAGAGCATCCGAGTGA

>Glo-16 coding
ATGGCAACTACTAGTTTGTCATCTGTGTTGTTTTGCTTTTGCATTTCTCTCTTGTGCCAYGGATCCATAGCTCAACTATC
TGGACAGAGCTTTAGTCCTTGGCAAAGCTCTCGACAAGGAGGTTTAAGGGGATGCAGCTTTGATAGGCTCCAAGCGTTTG
AACCACTTCGACAAGTGAGGTCACAAGCGGGCATCACCGAGTACTTTGATGAGCAGAATGAGCAATTCCGTTGTACCGGT
GTATCTGTCATTCGTCGTGTTATCGAGCCCCAAGGCCTCCTATTACCTCAATACCACAACACACCTGGCTTGGTGTACAT
CCTTCAAGGTAGGGGTTACACAGGGTTGACTTTACCTGGATGCCCGGCGACCTTCCAACAACAGTTTCAACCATTTGAGG
AAGCCCAGTTTGCTCAGGGTCAAAGCCAAAGCCAAAACATTAAGGATGAGCACCAAAAAGTCCATCGCTTCAAACAAGGA
GACATTGTTGCACTTCCAGCTGGCATTGTACACTGGTGCTACAACGATGGTGATGCACCGATTGTAGCTGTCTATGTCTT
CGATGTTAATAACAATGCTAACCAGCTTGAACCTAGGCAAAAGGAGTTCTTGTTGGCTGGTAACAACAAGAGAGAGCAAC
AGTTTGGACAAAACATATTTAGTGGATTTAGTGTCCAACTTCTTAGTGAGGCCCTTGGTATCAGTCAACAAGCAGCACAA
AGAATGCAGAGTCAAAACGACCAAAGAGGTGAGATAATTCGTGTGAGTCAAGGCCTTCAATTCTTGAAGCCCATTGTGTC
CCAACAAGAACTAGTACAACAATCCTACCAACCAATTCAAAGTCAAGAAGGACAATCAACCCAATACCAGGTAGGACAAT
CAGCTCAATATCAAGAAGGACAATCAACTCAATACCAGACACAATACCAGACAGGACAGTCATGGGACATGAGTTTCAAT
GGTTTGGAGGAGAACTTTTGTTCATTGGAGGCAAGGCAAAACATCGATAACCCCAAACGTGCCGACACGTATAACCCACG
TGCTGGCAGGATAACGCGTCTCTATAGCAAGAATTTCCCCATCCTGAACCTCGTGCAAATGAGTGCTACGAGAGTAAATC
TATATCAGAATGCCGTTCTTTCACCATTCTGGAACATTAATGCGCACAGTGTCGTCTACATGATCCAAGGACATGCCCGG
GTGCAAGTCGTCAATAACCATGGTCAGACGGTATTCAATGACATTCTTCGTCGAGGACAACTCCTAATCATACCACAACA
CTATGTTGTTCTCAAGAAGGCAGAACGTGAAGGATGCCAGTACATCTCGTTCAAGACTAACCCAAACTCCATGGTTAGTC
ACATCGCGGGAAAGAGCTCCATCCTACGTGCCTTGCCTGTGGATGTCCTTGCCAATGCATACCGCATTTCAAGACAAGAA
GCCCGAAACCTCAAAAACAACCGGGGAGAAGAGTTTGGTGCATTCACTCCTAAATTTAGCCAAACTGGCTTCCAAAGTTA
CCAAGACACCAACGTCTAA

>Glo-17 coding
ATGGCAACTACTAGTTTTTCATCAGTGTTGTTTTACTTCTGCATTTTCCTGTTGTGCCATGGATCCATGGCTCAGCTATT
CGGCCAGAGCTTTACTCCATGGCAAAGATCTCGGCAAGGAGGTTTAAGGGGGTGCAGGTTCGATAGGCTACAAGCACTTG
AGCCAATTCAACAAGTGAGGTCACAAGCAGGCGTCACTCAATACTTTGATGAGAAGAATGAGCAATTCCGTTGTACCGGG
GTATCTGTCATCCGTCGCGTTATTGAGCCCCAAGGACTCTTGTTACCTCAATACCACAATGCACCAGGATTGGTATACGT
CCTTCAAGGTAGGGGTTTCACCGGATTGACTTTACCTGGATGCCCAGCAACCTTCCAACAACAGTTCCAACCATTTGATC
AAGCTCAGGGTCAAAGCCAAAGCCATCTCAAAGATCAGCACCAAAGAGTTTACCGTTTTAAACAAGGAGATGTTATTGCG
CTGCCGGCTGGCATTGTACACTGGTGCTACAACGATGGTGATGCGCCGATTGTAGCTCTCTATGTCTTTGACGTAAACAA
CAATGCGAATCAGCTTGAACCTAGACAGAAGGAGTTCTTGTTGGCTGGTAACAACAAGATAGGGCAACAAGTTGGACAAA
ACATATTCAGTGGATTCAATATCCAACTTCTTAGTGAGGCTCTTGGTATAAGCCAACAATCAGCACAGAGGATCCAGAGT
CAAAACGACCAAAGGGGTGAGATAATTCGTGTGAATCAAGGCCTTCAGTTCTTGAAGCCAACAGTGTCCCAACAAGGACT
AGTAAAGCAGCAAGCCTATCAACCAATTCGAAGTCAAGAAGGACAATCAACCCAATACCAGGTAGGGCAATCAACCCAAT
ATCAAGAAGCACAACCAACTCAATATCAGGTTGGACAGTCAGGGGATAAAAGTTTCAATGGTTTGGAGGAGAACTTTTGT
TCATTGGAGGCAAGGCAGAACATTGAAAACCCCAAGAGTGCTGACACATACAACCCACGTGCTGGCAGGATAACACGCCT
CCATGGCAATAATTTCCCCATCCTTAACCTCGTGCAAATGAGCGCTACAAGAGTAAATCTATACCAGAATGCTGTTCTTT
CACCATTCTGGAACATCAATGCACATAGCGTGGTCTACATGATCCAAGGGCATGCTCGAGTTCAAGTTGTCAATAACAAT
GGACAGACTGTATTCAATGACCGTCTTCGCCACGGGCAGTTGCTAATCGTACCACAACACTACGTTGTTCTCAAGAAGGC
GGAGCG

>Glo-18 coding
ATGGCAACTACTAGTTTTCCATCGGTGTTGTTTTACTTCTGCATTTTCCTGTTGTGCCATGGATCCATGGCTCAACTATT
CGGCCAGAGCTTTACTCCATGGCAAAGCTCTCGGCAAGGAGGTTTAAGGGGGTGCAGGTTCGATAGGCTACAAGCACTTG
AGCCAATTCAACAAGTGAGGTCACAAGCAGGCGTCACTCAATACTTTGATGAGAAGAATGAGCAATTCCGTTGTACCGGG
GTATCTGTCATCCGTCGCGTTATTGAGCCCCAAGGCCTCTTGTTACCTCAATACCACAATGCACCCGGATTGGTATACGT
CCTTCAAGGTAGGGGTTTCACGGGATTGACTTTACCTGGATGCCCAGCAACCTTCCAACAACAGTTCCAACCATTTGATC
AAGCTCAGGGTCAAAGCCAAAGCCATCTCAAAGATGAGCACCAAAGAGTTCACCGTTTTAAACAAGGAGATGTTATTGCG
CTGCCGGCTGGCATTGTGCACTGGTGCTACAATGATGGTGATGCGCCGATTGTAGCTCTCTATGTCTTCGACGTAAATAA
CAATGCGAATCAGCTTGAACCTAGACAGAAGGAGTTCTTGTTGGCTGGTAACAACAAGATAGGGCAACAAGTTGGACAAA
ACATATTCAGTGGATTCAATATCCAACTTCTTAGTGAGGCTCTTGGTATAAGCCAACAAGCAGCACAGAGGAT

>Glo-19 coding
ATGGCAACTACTAGTTTTTCATCCGTGTTGTTTTACTTCTGCATTTTCCTGTTGTGCCATGGATCCATGGCTCAGCTATT
CGGACAGAGCTTTACTCCATGGCAAAGCTCTCGGCAAGGAGGTTTAAGGGGATGCAGATTCGATAGGCTACAAGCACTTG
AACCAGTTCGACAAGTGAGGTCACAAGCGGGCATCACTCAGTACTTTGATGAGCAGAATGAGCAATTACGTTGTACCGGG
GTATCTGTCATCCGTCGTGTTATTGAGCCCCAAGGCCTCTTGTTACCTCAATACCACAACGCACCCGGCTTGGTGTACGT
CCTTCAAGGTAGGGGTTTCACGGGGTTGACTTTACCTGGATGCCCAGCGACCTTCCAACAACAGTTCCAACCATTTGATC
AAGCCCAGGGTCAAAGCCAAAGCCATCTCAAAGATGAGCACCAAAGAGTTCACCGCTTTAAACAAGGAGATGTTATTGCG
CTGCCAGCTGGCATTGTACACTGGAGCTACAATGATGGTGATGCTCCGGTTGTAGCTATCTATGTCTTCGACGTAAACAA
CAACGCTAATCAACTTGAACCTAGACAAAAGGAGTTCTTGTTGGCTGGTAACAATAAGGAAGATCAACAATTTGGACAAA
ACATATTCAGCGGATTCAATATCCAACTTCTTAGTGAGGCTCTTGGTATAAGTCAACAAGCAGCACAGAGGATCCAAAGT
CAAAAGGAACAAAGAGGTGAGATAATTCGTGTGACTCAACTCCTTCAATTCTTGAAGCCAACAATGTCCCAACAAGAACT
AGTAGAGCATCAAGCCTACCAACCAATTCAAAGTCAAGAAGGACAATCAACCCAATACCAGGTAGGGCAATCAACCCAAT
ATCAAGAAGGACAATCAACTCAATACCAGGTAGGACAGTCACAAGACAGAAGTTTCAATGGTTTGGAGGAGAACTTTTGT
TCATTGGAGGCAAGGCAGAACATCGAAAATCCCAAACGTGCCGACACGTACAACCCACGTGCTGGTAGGATAACACGTCT
CCATGGCCAG

>Glo-20 coding
ATGGCAACTACTAGTTTTTCATCCGTGTTGTTTTACTTCTGCATTTTCCTGTTGTGTCATGGATCCATGGCTCAGCTATT
TGGACAGAGCTTTACTCCATGGCAAAGCTCTCGGCAAGGAGGTTTAAGGGGATGCAGATTCGATAGGCTACAAGCACTTG
AACCAGTTCGACAAGTGAGGTCACAAGCGGGCATCACTCAGTACTTTGATGAGCAGAATGAGCAATTACGTTGTACCGGG
GTATCTGTCATCCGTCGTGTTATTGAGCCCCAAGGCCTCTTGTTACCTCAATACCAAACCGCACCCGGCTTGGTGTACGT
CCTTCAAGGTAGGGGTTTCACGGGGTTGACTTTACCTGGATGCCCAGCGACCTTCCAACAACAGTTCCAACCATTTGATC
AAGCCCAGGGTCAAAGCCAAAGCCATCTCAAAGATGAGCACCAAAGAGTTCACCGCTTTAAACAAGGAGATGTTATTGCG
CTGCCAGCTGGCATTGTACACTGGAGCTACAATGATGGTGATGCTCCGGTTGTAGCTATCTATGTCTTCGACGTAAACAA
CAACGCTAATCAACTTGAACCTAGACAAAAGGAGTTCTTGTTGGCTGGTAACAATAAGGAAGATCAACAATTTGGACAAA
ACATATTCAGCGGATTCAATATCCAACTTCTTAGTGAGGCTCTTGGTATAAGTCAACAAGCAGCACAGAGGATCCAAAGT
CAAAAGGAACAAAGAGGTAAGATAATTCGTGTGACTCAACTCCTTCAATTCTTGAAGCCAACAATGTCCCAACAAGAACT
AGTAGAGCATCAaGCCTACCAACCAATTCAAAGTCAAGAAGGACAATCAACCCAATACCAGGTAGGGCAATCAACCCAAT
ATCAAGAAGGACAATCAACTCAATACCAGGTAGGACAGTCACAAGACAGAAGTTTCAATGGTTTGGAGGAGAACTTTTGT
TCATTGGAGGCAAGGCAGAACATCGAAAATCCCAAACGTGCCGACACGTACAACCCACGTGCTGGTAGGATAACACGTCT
CCATGGCCAGAATTTCCCCATCCTTAACCTCGTGCAAATGAGCGCCACAATAGTAAATCTATACCAGAATGCTATTCTTT
CACCATTCTGGAACATCAATGCACACAGTGTGGTCTACATGAT

>Glo-21 coding
ATGGCAACTACTAGTTTTTCATCCGTGTTGTTTTACTTCTGCATTTTCCTGTTGTGCCATGGATCCATGGCTCAGCTATT
CGGACAGAGCTTTACTCCATGGCAAAGCTCTCGGCAAGGAGGTTTAAGGGGATGCAGATTCGATAGGCTGCAAGCACTTG
AACCAGTTCGACAAGTGAGGTCACAAGCGGGCATCACTCAGTACTTTGATGAGCAGAATGAGCAATTACGTTGTACCGGG
GTATCTGTCATCCGTCGTGTTATTGAGCCCCAAGGCCTCTTGTTACCTCAATACCACAACGCACCCGGCTTGGTGTACGT
CCTTCAAGGTAGGGGTTTCATGGGGTTGACTTTACCTGGATGCCCAGCGACCTTCCAACAACAGTTCCAACCATTTGATC
AAGCCCAGGGTCAAAGCCAAAGCCATCTCAAAGATGAGCACCAAAGAGTTCACCGCTTTAAACAAGGAGATGTTATTGCG
CTGCCAGCTGGCATTGTACACTGGGGCTACAATGATGGTGATGCTCCAGTTGTAGCTATCTATGTCTTCGACGTAAACAA
CAACGCTAATCAACTTGAATCTAGACAAAAGGAGTTCTTGTTGGCTGGTAACAATAAGGAAGATCAACAATTTGGAAAAA
ACATATTCAGCGGATTCAATATCCAACTTCTTAGTGAGGCTCTTGGTATAAGTCAACAAGCAGCACAGAGGATCCAAAGT
CAAAAGGAACAAAGAGGTGAGATAATTCGTGTGACTCAACGCCTTCAATTCTTGAAGCCAACAATGTCCCAACAAGAACT
AGTAGAGCATCAAGCCTACCAACCAATTCAAAGTCAAGAAGGACAATCAACCCAATACCAGGTAGGGCAATCAACCCAAT
ATCAAGAAGGACAATCAACTCAATACCAGGTAGGACAGTCACAAGACAGAAGTTTCAATGGTTTGGAGGAGAACTTTTGT
TCATTGGAGGCAAGGCAGAACATCGAAAACCCCAAACGTGCCGACACGTACAACCCACGTGCTGGTAGGATAACACGTCT
CCATGGACAGAATTTCCCCATCCTTAACCTCGTGCAAATGAGCGCCACAAGAGTAAATCTATACCAGAATGCTATTCTTT
CACCATTCTGGAACATCAATGCACATAGTGTGGTCTACATGATCCAAGGGCATGCTCGAGTTCAAGTTGTCAATAACAAT
GGTCAGACTGTATTCAATGACCGTCTTCGCCAAGGTCAGTTGCTAATCGTACCACAACACTACGTTGTTCTCAA

>Glo-22 coding
ATGGCAACTACTAGTTTTTCATCCGTGTTGTTTTACTTCTGCATTTTCCTGTTGTGCCATGGATCCATGGCTCAGCTATT
CGGACAGAGCTTTACTCCATGGCAAAGCTCTCGGCAAGGAGGTTTAAGGGGATGCAGATTCGATAGGCTGCAAGCACTTG
AACCAGTTCGACAAGTGAGGTCACAAGCGGGCATCACTCAGTACTTTGATGAGCAGAATGAGCAATTACGTTGTACCGGG
GTATCTGTCATCCGTCGTGTTATTGAGCCCCAAGGCCTCTTGTTACCTCAATACCACAACGCACCCGGCTTGGTGTACGT
CCTTCAAGGTAGGGGTTTCACGGGGTTGACTTTACCTGGATGCCCAGCGACCTTCCAACAACAGTTCCAACCATTTGATC
AAGCCCAGGGTCAAAGCCAAAGCCATCTCAAAGATGAGCACCAAAGAGTTCACCGCTTTAAACAAGGAGATGTTATTGCG
CTGCCAGCTGGCATTGTACACTGGGGCTACAATGATGGTGATGCTCCAGTTGTAGCTATCTATGTCTTCGACGTAAACAA
CAACGCTAATCAACTTGAACCTAGACAAAAGGAGTTCTTGTTGGCTGGTAACAATAAGGAAGATCAACAATTTGGACAAA
ACATATTCAGCGGATTCAATATCCAACTTCTTAGTGAGGCTCTTGGTATAAGTCAACAAGCAGCACAGAGGATCCAAAGT
CAAAAGGAACAAAGAGGTGAGATAATTCGTGTGACTCAACGCCTTCAATTCTTGAAGCCAACAATGTCCCAACAAGAACT
AGTAGAGCATCAAGCCTACCAACCAATTCAAAGTCAAG

>Glo-23 coding
ATGGCAACTACTAGTTTTTCATCCGTGTTGTTTTACTTCTGCATTTTCCTGTTGTGCCATGGATCCATGGCTCAGCTATT
CGGACAGAGCTTTACTCCATGGCAAAGCTCTCGGCAAGGAGGTTTAAGGGGATGCAGATTCGATAGGCTACAAGCACTTG
AACCAGTTCGACAAGTGAGGTCACAAGCGGGCATCACTCAGTACTTTGATGAGCAGAATGAGCAATTACGTTGTACCGGG
GTATCTGTCATCCGTCGTGTTATTGAGCCCCAAGGCCTCTTGTTACCTCAATACCACAACGCACCCGGCTTGGTGTACGT
CCTTCAAGGTAGGGGTTTCACGGGGTTGACTTTACCTGGATGCCCAGCGACCTTCCAACAACAGTTCCAACCATTTGATC
AAGCCCAGGGTCAAAGCCAAAGCCATCTCAAAGATGAGCACCAAAGAGTTCACCGCTTTAAACAAGGAGATGTTATTGCG
CTGCCAGCTGGCATTGTACACTGGGGCTACAATGATGGTGATGCTCCAGTTGTAGCTATCTATGTCTTCGACGTAAACAA
CAACGCTAATCAACTTGAACCTAGACAAAAGGAGTTCTTGTTGGCTGGTAACAATAAGGAAGATCAACAATTTGGACAAA
ACATATTCAGCGGATTCAATATCCAACTTCTTAGTGAGGCTCTTGGTATAAGTCAACAAGCAGCACAGAGGATCCAAAGT
CAAAAGGAACAAAGAGGTGAGATAATTCGTGTGACTCAACGCCTTCAATTCTTGAAGCCAACAATGTCCCAACAAGAACT
AGTAGAGCATCAAGCCTACCAACCAATTCAAAGTCAAGAAGGACAATCAACCCAATACCAGGTAGGGCAATCAACCCAAT
ATCAAGAAGGACAATCAACTCAATACCAGGTAGGACAGTCACAAGACAGAAGTTTCAATGGTTTGGAGGAGAACTTTTGT
TCATTGGAGGCAAGGCAGAACATCGAAAACCCCAAACGTGCCGACACGTACAACCCACGTGCTGGTAGGATAACACGTCT
CCATGGACAGAATTTCCCCATCCTTAACCTCGTGCAAATGAGCGCCACAAGAGTAAATCTATACCAGAATGCTATTCTTT
CACCATTCTGGAACATCAATGCACATAGTGTGGTCTACATGATCCAAGGGCATGCTCGAGTTCAAGTTGTCAATAACAAT
GGTCAGACTGTATTCAATGACCGTCTTCGCCAAGGTCAGTTGCTAATCGTACCACAACACTACGTTGTTCTCAAGAAGGC
GGAGCGTGAAGGATGCCAGTATATCTCATTCAAGACCAACCCAAACTCCATGGTTAGCCACATCGCTGGAAAGAGCTCCA
TTCTTCGTGCCTTGCCCGTGGATGTCCTCGCCAATGCATACCGCATTTCCAGGCAAGAAGCCCGAAACCTCAAAAACAAC
AGGGGACAAGAGTCTGGTGTATTCACTCCAAAATTTACCCAAACGAGCTTCCAACCTTATCCAGAGGGCGAGGATGAGTC
ATCTTTGATTAATAAGGCATCAGAGTAA

>Glo-24 coding
ATGGCAACTACTAGTTTTTCATCCGTGTTGTTTTACTTCTGCATTTTCCTGTTGTGCCATGGATCCATGGCTCAGCTATT
CGGACAGAGCTTTACTCCATGGCAAAGCTCTCGGCAAGGAGGTTTAAGGGGATGCAGATTCGATAGGCTACAAGCACTTG
AACCAGTTCGACAAGTGAGGTCACAAGCGGGCATCACTCAGTACTTTGATGAGCAGAATGAGCAATTACGTTGTACCGGG
GTATCTGTCATCCGTCGTGTTATTGAGCCCCAAGGCCTCTTGTTACCTCAATACCACAACGCACCCGGCTTGGTGTACGT
CCTTCAAGGTAGGGGTTTCACGGGGTTGACTTTACCTGGATGCCCAGCGACCTTCCAACAACAGTTCCAACCATTTGATC
AAGCCCAGGGTCAAAGCCAAAGCCATCTTAAAGATGAGCACCAAAGAGTTCACCGCTTTAAACAAGGAGATGTTATTGCG
CTGCCAGCTGGCATTGTACACTGGGGCTACAATGATGGTGATGCTCCAGTTGTAGCTATCTATGTCTTCGACGTAAACAA
CAACGCTAATCAACTTGAACCTAGACAAAAGGAGTTCTTGTTGGCTGGTAACAATAAGGAAGATCAACAATTTGGACAAA
ACATATTCAGCGGATTCAATATCCAACTTCTTAGTGAGGCTCTTGG
